# Supplementary material for: AutoSpill is a principled framework that simplifies the analysis of multichromatic flow cytometry data
Source: Nat Commun. 2021 May 17;12:2890. doi: 10.1038/s41467-021-23126-8 (PMC8129071; doi:10.1038/s41467-021-23126-8)
Supplement: Supplementary file 3 — Supplementary Software 1 [file 41467_2021_23126_MOESM3_ESM.zip]

Archive with 62 entries (57 files):
- autospill-master/
- autospill-master/.Rbuildignore
- autospill-master/.gitignore
- autospill-master/DESCRIPTION
- autospill-master/LICENSE
- autospill-master/LICENSE.md
- autospill-master/NAMESPACE
- autospill-master/R/
- autospill-master/R/check_critical.r
- autospill-master/R/create_directory.r
- autospill-master/R/do_gate.r
- autospill-master/R/fit_robust_linear_model.r
- autospill-master/R/gate_flow_data.r
- autospill-master/R/get_autospill_param.r
- autospill-master/R/get_autospill_param_final_step.r
- autospill-master/R/get_autospill_param_minimal.r
- autospill-master/R/get_autospill_param_paper.r
- autospill-master/R/get_autospill_param_website.r
- autospill-master/R/get_compensation_error.r
- autospill-master/R/get_density_palette.r
- autospill-master/R/get_flow_expression_data.r
- autospill-master/R/get_marker_spillover.r
- autospill-master/R/get_marker_spillover_posnegpop.r
- autospill-master/R/get_scale_breaks_untransformed.r
- autospill-master/R/get_transformation.r
- autospill-master/R/get_worker_process.r
- autospill-master/R/imports_dummy.r
- autospill-master/R/plot_convergence.r
- autospill-master/R/plot_density_log.r
- autospill-master/R/plot_gate.r
- autospill-master/R/plot_matrix.r
- autospill-master/R/plot_result_together.r
- autospill-master/R/plot_scatter.r
- autospill-master/R/process_posnegpop.r
- autospill-master/R/read_flow_control.r
- autospill-master/R/read_gate_parameter.r
- autospill-master/R/read_marker.r
- autospill-master/R/read_scatter_parameter.r
- autospill-master/R/refine_spillover.r
- autospill-master/README.md
- autospill-master/inst/
- autospill-master/inst/CITATION
- autospill-master/inst/batch/
- autospill-master/inst/batch/calculate_compensation_final_step.r
- autospill-master/inst/batch/calculate_compensation_minimal.r
- autospill-master/inst/batch/calculate_compensation_paper.r
- autospill-master/inst/batch/calculate_compensation_paper.sh
- autospill-master/inst/batch/calculate_compensation_website.r
- autospill-master/inst/batch/calculate_compensation_website.sh
- autospill-master/inst/batch/convert_spillover_to_flowjo.py
- autospill-master/inst/batch/get_marker.r
- autospill-master/man/
- autospill-master/man/gate.flow.data.Rd
- autospill-master/man/get.autospill.param.Rd
- autospill-master/man/get.marker.spillover.Rd
- autospill-master/man/get.marker.spillover.posnegpop.Rd
- autospill-master/man/plot_convergence.Rd
- autospill-master/man/plot_result.together.Rd
- autospill-master/man/process.posnegpop.Rd
- autospill-master/man/read.flow.control.Rd
- autospill-master/man/read.marker.Rd
- autospill-master/man/refine.spillover.Rd
