# Supplementary material for: AutoSpill is a principled framework that simplifies the analysis of multichromatic flow cytometry data
Source: Nat Commun. 2021 May 17;12:2890. doi: 10.1038/s41467-021-23126-8 (PMC8129071; doi:10.1038/s41467-021-23126-8)
Supplement: Supplementary file 3 — Supplementary Software 1 [file 41467_2021_23126_MOESM3_ESM.zip › autospill-master/DESCRIPTION]

Package: autospill
Version: 0.01.00
Date: 2020-08-01
Title: AutoSpill: A method for calculating spillover coefficients to 
    compensate or unmix high-parameter flow cytometry data
Description: AutoSpill uses robust linear regression and refinement of the 
    spillover matrix to obtain optimal compensation. It also provides robust 
    initial gating using tessellation.
Author: Carlos P. Roca <carlosproca@gmail.com>
Maintainer: Carlos P. Roca <carlosproca@gmail.com>
Authors@R: person( "Carlos P.", "Roca", role = c( "aut", "cre" ), 
    email = "carlosproca@gmail.com", 
    comment = c( ORCID = "0000-0003-0230-1926" ) )
Depends: R (>= 3.6.0)
biocViews: 
Imports: deldir, fields, flowCore, flowWorkspace, ggplot2, MASS, moments, 
    parallel, RColorBrewer, rlang, sp, tripack
License: MIT + file LICENSE
Encoding: UTF-8
LazyData: true
Roxygen: list( markdown = TRUE )
RoxygenNote: 7.1.0
