# Supplementary material for: AutoSpill is a principled framework that simplifies the analysis of multichromatic flow cytometry data
Source: Nat Commun. 2021 May 17;12:2890. doi: 10.1038/s41467-021-23126-8 (PMC8129071; doi:10.1038/s41467-021-23126-8)
Supplement: Supplementary file 3 — Supplementary Software 1 [file 41467_2021_23126_MOESM3_ESM.zip › autospill-master/NAMESPACE]

# Generated by roxygen2: do not edit by hand

export(gate.flow.data)
export(get.autospill.param)
export(get.marker.spillover)
export(get.marker.spillover.posnegpop)
export(plot_convergence)
export(plot_result.together)
export(process.posnegpop)
export(read.flow.control)
export(read.marker)
export(refine.spillover)
importFrom(MASS,bandwidth.nrd)
importFrom(MASS,kde2d)
importFrom(MASS,rlm)
importFrom(RColorBrewer,brewer.pal)
importFrom(deldir,deldir)
importFrom(deldir,tile.list)
importFrom(deldir,which.tile)
importFrom(fields,interp.surface)
importFrom(flowCore,colnames)
importFrom(flowCore,compensate)
importFrom(flowCore,compensation)
importFrom(flowCore,description)
importFrom(flowCore,exprs)
importFrom(flowCore,read.FCS)
importFrom(flowCore,transform)
importFrom(flowCore,transformList)
importFrom(flowWorkspace,flowjo_biexp)
importFrom(ggplot2,aes)
importFrom(ggplot2,annotate)
importFrom(ggplot2,element_blank)
importFrom(ggplot2,element_line)
importFrom(ggplot2,element_rect)
importFrom(ggplot2,element_text)
importFrom(ggplot2,expansion)
importFrom(ggplot2,geom_abline)
importFrom(ggplot2,geom_blank)
importFrom(ggplot2,geom_density)
importFrom(ggplot2,geom_hline)
importFrom(ggplot2,geom_path)
importFrom(ggplot2,geom_point)
importFrom(ggplot2,geom_segment)
importFrom(ggplot2,geom_text)
importFrom(ggplot2,geom_vline)
importFrom(ggplot2,ggplot)
importFrom(ggplot2,ggsave)
importFrom(ggplot2,guide_colorbar)
importFrom(ggplot2,labs)
importFrom(ggplot2,margin)
importFrom(ggplot2,scale_color_gradientn)
importFrom(ggplot2,scale_color_manual)
importFrom(ggplot2,scale_fill_manual)
importFrom(ggplot2,scale_linetype_manual)
importFrom(ggplot2,scale_shape_manual)
importFrom(ggplot2,scale_x_continuous)
importFrom(ggplot2,scale_y_continuous)
importFrom(ggplot2,scale_y_log10)
importFrom(ggplot2,sec_axis)
importFrom(ggplot2,theme)
importFrom(ggplot2,theme_bw)
importFrom(grDevices,colorRampPalette)
importFrom(moments,skewness)
importFrom(parallel,detectCores)
importFrom(parallel,mclapply)
importFrom(rlang,.data)
importFrom(sp,point.in.polygon)
importFrom(stats,density)
importFrom(stats,ecdf)
importFrom(stats,kmeans)
importFrom(stats,lm)
importFrom(stats,mad)
importFrom(stats,median)
importFrom(stats,optimize)
importFrom(stats,pt)
importFrom(stats,sd)
importFrom(stats,splinefun)
importFrom(tripack,convex.hull)
importFrom(tripack,tri.mesh)
importFrom(utils,read.csv)
importFrom(utils,read.table)
importFrom(utils,write.csv)
importFrom(utils,write.table)
