# Supplementary material for: AutoSpill is a principled framework that simplifies the analysis of multichromatic flow cytometry data
Source: Nat Commun. 2021 May 17;12:2890. doi: 10.1038/s41467-021-23126-8 (PMC8129071; doi:10.1038/s41467-021-23126-8)
Supplement: Supplementary file 3 — Supplementary Software 1 [file 41467_2021_23126_MOESM3_ESM.zip › autospill-master/R/check_critical.r]

# check_critical.r
#
# Copyright (c) 2020 VIB (Belgium) & Babraham Institute (United Kingdom)
#
# Software written by Carlos P. Roca, as research funded by the European Union.
#
# This software may be modified and distributed under the terms of the MIT
# license. See the LICENSE file for details.


# Checks condition, if not true prints error message and stops execution.

check.critical <- function( condition, error.msg )
{
    if ( ! all( condition ) )
    {
        cat( sprintf( "ERROR: %s\n", error.msg ), file = stderr() )
        stop()
    }
}
