# Supplementary material for: AutoSpill is a principled framework that simplifies the analysis of multichromatic flow cytometry data
Source: Nat Commun. 2021 May 17;12:2890. doi: 10.1038/s41467-021-23126-8 (PMC8129071; doi:10.1038/s41467-021-23126-8)
Supplement: Supplementary file 3 — Supplementary Software 1 [file 41467_2021_23126_MOESM3_ESM.zip › autospill-master/R/get_density_palette.r]

# get_density_palette.r
#
# Copyright (c) 2020 VIB (Belgium) & Babraham Institute (United Kingdom)
#
# Software written by Carlos P. Roca, as research funded by the European Union.
#
# This software may be modified and distributed under the terms of the MIT
# license. See the LICENSE file for details.


# Returns a good color palette for a given density distribution.

get.density.palette <- function( dens, asp )
{
    rainbow.palette <- colorRampPalette( asp$density.palette.base.color )(
        asp$density.palette.base.n )

    dens.range <- range( dens, na.rm = TRUE )

    dens.grid <- seq( dens.range[ 1 ], dens.range[ 2 ],
        length.out = asp$density.palette.n )

    density.palette.idx <-
        round( ecdf( dens )( dens.grid ) * asp$density.palette.base.n )

    rainbow.palette[ density.palette.idx ]
}
