# Supplementary material for: AutoSpill is a principled framework that simplifies the analysis of multichromatic flow cytometry data
Source: Nat Commun. 2021 May 17;12:2890. doi: 10.1038/s41467-021-23126-8 (PMC8129071; doi:10.1038/s41467-021-23126-8)
Supplement: Supplementary file 3 — Supplementary Software 1 [file 41467_2021_23126_MOESM3_ESM.zip › autospill-master/R/get_flow_expression_data.r]

# get_flow_expression_data.r
#
# Copyright (c) 2020 VIB (Belgium) & Babraham Institute (United Kingdom)
#
# Software written by Carlos P. Roca, as research funded by the European Union.
#
# This software may be modified and distributed under the terms of the MIT
# license. See the LICENSE file for details.


# Returns a matrix with flow expression data.

get.flow.expression.data <- function( flow.set, flow.control )
{
    flow.expr.data <- lapply( 1 : length( flow.control$sample ),
        function( fs.idx ) {
            expr.data <- exprs( flow.set[[ fs.idx ]] )

            flow.the.sample <- flow.control$sample[ fs.idx ]
            flow.the.event <- sprintf( "%s.%0*d", flow.the.sample,
                flow.control$event.number.width, 1 : nrow( expr.data ) )
            rownames( expr.data ) <- flow.the.event

            expr.data <- expr.data[ , flow.control$scatter.and.marker.original ]
            colnames( expr.data ) <- flow.control$scatter.and.marker

            expr.data
        } )

    do.call( rbind, flow.expr.data )
}
