# Supplementary material for: AutoSpill is a principled framework that simplifies the analysis of multichromatic flow cytometry data
Source: Nat Commun. 2021 May 17;12:2890. doi: 10.1038/s41467-021-23126-8 (PMC8129071; doi:10.1038/s41467-021-23126-8)
Supplement: Supplementary file 3 — Supplementary Software 1 [file 41467_2021_23126_MOESM3_ESM.zip › autospill-master/R/imports_dummy.r]

# imports_dummy.r
#
# Copyright (c) 2020 VIB (Belgium) & Babraham Institute (United Kingdom)
#
# Software written by Carlos P. Roca, as research funded by the European Union.
#
# This software may be modified and distributed under the terms of the MIT
# license. See the LICENSE file for details.


# Definition of functions imported from packages.


#' @importFrom deldir deldir tile.list which.tile
#'
#' @importFrom fields interp.surface
#'
#' @importFrom flowCore colnames compensate compensation description exprs
#'     read.FCS transform transformList
#'
#' @importFrom flowWorkspace flowjo_biexp
#'
#' @importFrom ggplot2 aes annotate element_blank element_line element_rect
#'     element_text expansion geom_abline geom_blank geom_density geom_hline
#'     geom_path geom_point geom_segment geom_text geom_vline ggplot ggsave
#'     guide_colorbar labs margin scale_color_gradientn scale_color_manual
#'     scale_fill_manual scale_linetype_manual scale_shape_manual
#'     scale_x_continuous scale_y_continuous scale_y_log10 sec_axis theme
#'     theme_bw
#'
#' @importFrom grDevices colorRampPalette
#'
#' @importFrom MASS bandwidth.nrd kde2d rlm
#'
#' @importFrom moments skewness
#'
#' @importFrom parallel detectCores mclapply
#'
#' @importFrom RColorBrewer brewer.pal
#'
#' @importFrom rlang .data
#'
#' @importFrom sp point.in.polygon
#'
#' @importFrom stats density ecdf kmeans lm mad median optimize pt sd splinefun
#'
#' @importFrom tripack convex.hull tri.mesh
#'
#' @importFrom utils read.csv read.table write.csv write.table


imports.dummy <- function()
{}
