# Supplementary material for: AutoSpill is a principled framework that simplifies the analysis of multichromatic flow cytometry data
Source: Nat Commun. 2021 May 17;12:2890. doi: 10.1038/s41467-021-23126-8 (PMC8129071; doi:10.1038/s41467-021-23126-8)
Supplement: Supplementary file 3 — Supplementary Software 1 [file 41467_2021_23126_MOESM3_ESM.zip › autospill-master/inst/CITATION]

citHeader("To cite autospill in publications use:")

citEntry(
  entry    = "Article",
  title    = paste( "AutoSpill: A method for calculating spillover", 
      "coefficients to compensate or unmix high-parameter flow cytometry", 
      "data" ), 
  author   = paste( "Carlos P. Roca, Oliver T. Burton, Teresa Prezzemolo,", 
      "Carly E. Whyte, Richard Halpert, Lukasz Kreft, James Collier,", 
      "Alexander Botzki, Josef Spidlen, Stephanie Humblet-Baron, and Adrian", 
      "Liston" ),
  journal  = "bioRxiv",
  year     = "2020",
  number   = "2020.06.29.177196",
  url      = "https://doi.org/10.1101/2020.06.29.177196",
  textVersion = paste( "Roca et al:", 
      "AutoSpill: A method for calculating spillover coefficients to", 
      "compensate or unmix high-parameter flow cytometry data.", 
      "bioRxiv 2020.06.29.177196;", 
      "https://doi.org/10.1101/2020.06.29.177196 (2020)"
  )
)
