# Supplementary material for: AutoSpill is a principled framework that simplifies the analysis of multichromatic flow cytometry data
Source: Nat Commun. 2021 May 17;12:2890. doi: 10.1038/s41467-021-23126-8 (PMC8129071; doi:10.1038/s41467-021-23126-8)
Supplement: Supplementary file 3 — Supplementary Software 1 [file 41467_2021_23126_MOESM3_ESM.zip › autospill-master/inst/batch/calculate_compensation_minimal.r]

# calculate_compensation_minimal.r
#
# Copyright (c) 2020 VIB (Belgium) & Babraham Institute (United Kingdom)
#
# Software written by Carlos P. Roca, as research funded by the European Union.
#
# This software may be modified and distributed under the terms of the MIT
# license. See the LICENSE file for details.


# Runs a calculation of compensation with autospill, without creating any
# figures or tables.
#
# Requires assigning proper values to the variables:
#     control.dir    directory with the set of single-color controls
#     control.def.file    csv file defining the names and channels of the
#         single-color controls


library( autospill )


# set parameters

asp <- get.autospill.param()


# read flow controls

control.dir <- "../fcs_control_data/"
control.def.file <- "../fcs_control_data/fcs_control.csv"

flow.control <- read.flow.control( control.dir, control.def.file, asp )


# gate events before calculating spillover

flow.gate <- gate.flow.data( flow.control, asp )


# get initial spillover matrices from untransformed data

marker.spillover.unco.untr <- get.marker.spillover( TRUE, flow.gate,
    flow.control, asp )


# refine spillover matrix iteratively

refine.spillover.result <- refine.spillover( marker.spillover.unco.untr,
    NULL, flow.gate, flow.control, asp )
