# Supplementary material for: AutoSpill is a principled framework that simplifies the analysis of multichromatic flow cytometry data
Source: Nat Commun. 2021 May 17;12:2890. doi: 10.1038/s41467-021-23126-8 (PMC8129071; doi:10.1038/s41467-021-23126-8)
Supplement: Supplementary file 5 — Source Data [file 41467_2021_23126_MOESM5_ESM.xlsx]

## Sheet: Figure 3a
Figure 3a
Positive / negative populations
	APC-A	APC-H7-A	APC-R700-A	BB630-A	BB660-P-A	BB700-P-A	BB790-P-A	BUV395-A	BUV496-A	BUV563-A	BUV615-P-A	BUV661-A	BUV737-A	BUV805-A	BV421-A	BV480-A	BV570-A	BV605-A	BV650-A	BV711-A	BV750-P-A	BV786-A	BYG584-A	BYG670-A	BYG790-A	FITC-A	PE-CF594-A	PE-Cy5.5-A
APC-A	0	0.00165681	-0.00175947	-3.95087e-05	-0.000656826	0.000368323	0.000204808	-2.27002e-05	1.63506e-05	-3.35291e-05	4.48517e-05	-0.000215659	0.000312093	-3.26818e-05	1.51742e-05	-0.000124595	6.41457e-06	-8.07839e-05	0.000198793	5.42024e-05	0.000480772	-0.000909913	0.000111922	0.00056278	-0.000357703	-2.14656e-05	4.68092e-05	-0.000486928
APC-H7-A	0.00193797	0	-0.00432287	-6.06418e-05	-0.000461954	-0.00397176	0.00306048	0.000721321	0.000415974	2.67223e-05	0.000506142	-0.00153293	-2.68674e-07	-0.00328056	0.000810777	0.00304869	-0.00251422	0.00189901	0.000822507	0.00316715	0.00378933	-0.00795329	0.00171328	-0.00110986	-0.00422978	0.00172944	0.00358655	0.00318554
APC-R700-A	-0.00148876	-0.00320575	0	0.000252097	0.000465995	-0.00176193	-0.000734226	0.000167543	9.64255e-05	0.000132589	9.80841e-05	9.00151e-05	-0.0004916	-6.3412e-05	8.77187e-05	0.000838702	0.00050613	-0.000194789	0.000512166	0.00162018	-0.000223784	0.000195129	-0.000189083	-0.000739526	0.000443113	0.000481515	5.1074e-05	0.00231317
BB630-A	-0.0135344	-0.00148926	-0.00593516	0	-0.00621962	0.0262213	-0.00445513	0.000566733	-0.00036174	0.00116042	-0.0186148	0.0133496	0.000939117	-0.00126282	-0.000342726	-0.0017804	-0.00275287	0.0153015	-0.012459	-0.0176973	-0.00639302	0.00716171	-0.00109737	0.00640336	0.00258026	-0.0021265	0.0290716	-0.0198599
BB660-P-A	0.0102815	-0.000118819	-0.00309906	0.000190559	0	0.00195901	-0.000433844	1.47501e-05	4.92273e-05	-1.59835e-05	-0.000263624	0.000156112	3.06272e-05	-8.58289e-05	4.00883e-05	-0.000134869	-0.000489859	0.000831578	-0.00177196	-0.00130836	-0.00162899	0.00105079	-9.19222e-06	-0.00266975	-0.000465227	2.56345e-05	5.74176e-05	0.000779479
BB700-P-A	0.00454935	-0.00627004	0.00331433	-0.000831377	-0.00974248	0	-0.00874186	0.000290949	0.000730045	0.000342954	0.00133007	-0.00191461	0.00287669	-0.00209067	3.64175e-05	0.00170372	0.0021873	-0.00318987	-0.00982068	-0.0422453	0.0105145	0.00766636	0.000283224	0.00354233	0.00664014	0.00156364	0.000875443	-0.0231135
BB790-P-A	-5.44416e-05	0.000139753	0.00107469	-0.00105016	6.82919e-05	-0.000608072	0	-0.000127668	-0.000104347	-0.000418855	0.000187279	0.000164133	-0.000105582	0.00342111	-0.000379265	-0.000846909	0.000142125	0.00012468	0.000547433	0.000117405	-0.000244437	0.00937025	0.000207152	0.00142938	-0.000456846	-0.000449266	0.000439343	-0.00016086
BUV395-A	0.00143461	0.000770872	-5.13745e-05	0.000226145	3.45021e-05	0.000715847	-0.000310519	0	0.00161259	-0.000712558	0.000543617	-0.000356035	-0.00019034	-2.51515e-06	-8.68786e-05	5.58585e-05	-0.00109549	0.00057028	0.000273928	-0.000798618	-0.000446409	0.000507372	3.99779e-05	-0.000848941	0.000209319	-0.00028974	-0.000518127	0.000159943
BUV496-A	-0.00166153	0.00010304	-0.000666027	6.76208e-05	0.000135861	0.000436896	-0.000135301	-0.00345836	0	0.00183937	-0.000962422	0.00135143	0.000117104	0.000592969	0.000170843	0.00725524	0.000420972	-0.000381179	0.000170773	-0.000217706	0.000165661	0.000405367	0.000316444	-0.000686629	0.000388512	0.000599022	0.0010426	-0.000211301
BUV563-A	-0.00164289	0.000123325	0.000414012	2.54137e-05	0.00011274	-0.00139113	0.000392704	-0.00057758	0.00030767	0	-0.0028933	0.00312452	-0.000150327	0.000393383	-7.63431e-05	-0.000948834	0.00177914	-0.00075388	0.000292699	0.00115159	1.71133e-05	-8.64336e-05	-0.000128878	0.000696568	-0.000143158	-0.000483882	0.00237008	0.00057073
BUV615-P-A	0.00426401	0.000544567	0.0022684	-0.00596063	0.00406893	-0.00856015	0.00199934	0.0009255	-9.24378e-05	-0.00188951	0	-0.00398979	-0.0013387	0.000742499	-0.000282952	-0.000521231	0.00037814	0.00194599	0.00399601	0.00407515	0.000863846	-0.000400735	0.00237063	-0.00360251	-0.00237389	-0.000382707	0.0175767	0.0093863
BUV661-A	-0.0227521	0.00135074	0.000833325	0.000469405	-0.0015375	0.000909118	-7.13958e-05	0.000335428	0.000323004	5.48506e-06	0.000461903	0	0.00144996	-0.00119474	0.000195658	0.00180311	0.00100091	-0.00127519	0.00131539	-0.00207592	0.00111679	-0.000236481	0.000595602	0.00105012	-0.000272337	0.000739488	9.70937e-05	-0.000861806
BUV737-A	7.56671e-05	0.00741058	-0.00288923	0.000346972	-0.001107	0.00832545	0.000717921	0.00155037	0.000659515	0.000327947	0.000463465	-0.00109786	0	0.00302078	9.01921e-05	0.00549836	0.00147381	0.000594012	-0.00136672	-0.00574897	-0.00212201	0.000711083	0.000729974	-0.00211207	0.00149068	0.00188247	0.00308273	-0.00566723
BUV805-A	-0.000245069	-0.00552434	0.000617626	5.34779e-05	0.000267345	-0.000621153	-0.000274386	0.00137892	-0.000145142	0.000374298	-5.83987e-05	0.000501779	0.000694986	0	-0.000194273	-0.000757368	0.00124079	-0.000343515	0.000141568	2.18664e-05	0.000845436	-0.00030389	-0.000979571	0.00031682	0.000330825	-0.000416738	-0.000342188	2.47238e-06
BV421-A	-0.000409115	-0.000575309	-0.00087763	-0.00217391	0.00177459	0.00282382	-0.000539378	-0.000126441	-0.000194392	0.000141529	-0.000419405	-0.000473335	-0.000187323	-0.000111412	0	0.00202527	-0.00571953	0.00441819	-0.00195367	-0.00132282	0.00132489	-0.00123827	0.00587267	-0.00202171	0.000332895	0.00049993	0.00535239	-0.00184088
BV480-A	-0.000342903	1.19947e-05	-0.000310899	0.000555517	-0.000139715	0.00113425	-9.54392e-05	0.000331928	0.000642058	-0.000871016	0.00233379	-0.00193741	-0.000704209	6.68334e-05	-0.000626386	0	0.0190061	-0.01548	0.00512893	-0.00259491	0.00280207	-0.00167715	-0.00241275	-0.000836286	0.000198675	0.0005497	4.52447e-05	-0.000493861
BV570-A	0.000939608	-0.000875433	0.000574224	-0.00166642	0.000821519	-0.000549311	0.000888834	1.30264e-05	0.00033316	-0.00040102	0.000465776	-0.000722331	0.000438316	0.000486848	-0.000121674	-0.000950022	0	0.00310144	0.0029174	0.00140943	0.000469355	-0.00117668	0.00764759	0.00043516	-0.000184894	0.000981787	0.00281992	-0.000812445
BV605-A	0.00252915	0.000110833	0.000409881	-0.00235785	0.0019447	-0.00185551	0.000824834	-0.000114942	0.000167046	-0.00118467	0.00649256	-0.00237436	0.000264039	-4.87006e-05	-4.58434e-05	-0.000228543	0.00336897	0	0.00282626	0.004705	0.00165469	-0.00161648	0.0020332	-0.00133549	-0.000874672	1.49832e-05	0.00856845	0.00176621
BV650-A	-0.00844193	-6.76631e-05	0.00472527	-9.9527e-05	-0.000761174	0.000379208	-0.000325399	0.000111084	8.45861e-05	-0.000318328	0.001394	5.4879e-05	0.002861	0.000133756	-0.000156108	-7.9933e-05	0.00176574	-0.00457664	0	-0.0229935	0.0113673	-0.000577282	-9.58148e-05	0.00161478	0.000107647	-0.000163471	0.000637301	0.000283108
BV711-A	-0.000242961	8.02675e-05	0.00117793	-9.82936e-06	7.53874e-05	-0.00144623	0.000531635	-3.39386e-07	7.34431e-06	-7.4767e-05	5.46861e-05	-1.65211e-05	0.00167312	0.00195745	-1.29777e-05	1.54481e-06	0.000641326	-0.000437643	0.00217568	0	0.00109157	-0.00807892	0.000244925	0.000163551	0.000621838	0.000125375	0.000109052	0.000586113
BV750-P-A	-0.000228228	-0.0014439	-0.00103179	0.00101573	-0.000201174	0.000533333	5.71949e-05	0.000224397	0.000552943	0.000943763	-2.66168e-05	0.000724443	-0.000915246	0.00170291	0.000408857	0.00141146	0.000894697	-0.000680499	0.000342691	0.000280805	0	-0.00971674	-0.00196197	-0.00172261	9.32784e-05	0.00050277	-0.00139209	0.000164949
BV786-A	-0.000150305	0.00144219	3.85499e-05	2.58293e-05	0.000105477	0.00029545	-9.72006e-05	0.000401055	-1.08266e-05	-8.23522e-05	3.69017e-05	0.000165261	-0.000208739	-0.000700749	2.37287e-05	0.000186048	0.000233606	-7.5598e-05	-0.000119785	-7.82264e-05	0.00701339	0	-1.80245e-05	-0.000137629	0.000214098	-8.61803e-05	-4.2672e-05	3.65576e-05
BYG584-A	0.00188771	0.000161129	7.60446e-05	0.00152987	-0.00132159	-0.000623346	9.68156e-05	0.0001124	3.90234e-05	0.000132076	0.000609819	-0.000430829	4.5047e-05	5.48385e-05	5.96694e-05	-0.000153331	-0.00265825	-0.000722778	0.000845626	0.000920958	0.000339299	-0.000347041	0	0.000515845	0.000542598	-7.59029e-05	-0.00479283	0.000214164
BYG670-A	0.00701809	-0.00219317	-1.71428e-05	4.12986e-05	-0.0126159	0.00264564	0.00185415	0.0001322	7.63971e-05	-5.09195e-05	-0.000139228	0.000961835	-3.13299e-05	-0.000110814	7.50963e-05	0.000750882	-0.000454555	9.46618e-05	0.00103686	-0.000111449	-0.000199772	-0.000815416	0.000684648	0	-0.00313374	0.00026638	0.000802554	-0.00485822
BYG790-A	-0.000548108	0.00110587	-0.00020966	0.000354634	9.6553e-05	0.00102533	-0.0261071	-7.87792e-06	-4.47834e-06	-2.63367e-05	7.70281e-08	2.72368e-05	3.30411e-05	0.000946249	-6.38751e-05	6.76169e-05	0.000453794	-0.000206379	-0.000413341	-0.000709902	0.000536218	0.00960851	-0.000165977	-0.000195768	0	0.000168646	-5.23172e-05	-0.000264033
FITC-A	0.00213557	-0.000423366	0.00206968	-0.00183402	-0.00177282	-0.00102795	-3.89116e-05	0.000787449	-0.00263448	-0.00122991	0.000305594	0.000237584	0.000253075	-0.000513505	-0.000266274	-0.0039663	0.00181135	0.00188264	0.00205854	-0.000487318	0.000121472	0.000463535	0.000982215	0.00282779	0.000352845	0	0.000571551	-0.000418919
PE-CF594-A	0.00408973	0.000177276	-0.000959108	0.00340373	-0.00456125	0.0047669	-0.00105192	4.30762e-05	-1.7349e-05	0.000224493	-0.000898091	-5.46848e-05	5.62971e-05	0.000387918	0.000152892	0.000424188	0.000845781	-0.00101811	-0.000179487	-0.00112406	0.000896977	0.000541673	-0.00326264	0.00484082	-0.000293606	0.000132666	0	-9.45588e-05
PE-Cy5.5-A	0.00500362	0.00171156	0.00948153	0.000189709	0.0057833	-0.0421581	0.0105993	-3.29315e-05	-2.93071e-05	-0.000295787	0.000955901	0.00068028	-0.000961242	2.39653e-05	-0.00067175	-0.000532045	0.00333029	-0.00649914	0.0186988	0.0277084	-0.0015661	-0.0036828	-0.00360266	-0.000760539	-0.0102272	-0.000354294	-0.0012934	0
AutoSpill initial
	APC-A	APC-H7-A	APC-R700-A	BB630-A	BB660-P-A	BB700-P-A	BB790-P-A	BUV395-A	BUV496-A	BUV563-A	BUV615-P-A	BUV661-A	BUV737-A	BUV805-A	BV421-A	BV480-A	BV570-A	BV605-A	BV650-A	BV711-A	BV750-P-A	BV786-A	BYG584-A	BYG670-A	BYG790-A	FITC-A	PE-CF594-A	PE-Cy5.5-A
APC-A	0	-5.00887e-05	0.000421204	-1.92544e-05	-0.000252453	0.000206687	-6.41162e-05	5.35608e-06	-9.27354e-06	-6.5276e-06	2.03445e-05	-0.000141609	-2.19169e-05	7.7913e-05	4.36114e-06	4.33192e-05	1.74148e-05	-9.50591e-05	0.000190986	-0.000326437	0.000104081	-6.3918e-05	5.11386e-05	-1.71383e-05	0.000131636	2.96607e-05	0.000113322	-3.56764e-05
APC-H7-A	-0.00149435	0	-0.0006307	-0.00091443	-0.000137976	-0.00161295	0.000153854	0.000230448	-0.000158351	-0.00019632	-2.02176e-05	0.000191807	4.39978e-05	0.00133658	0.00010021	0.000784856	-0.00117693	0.000548312	0.000897099	0.000826342	0.00144716	0.000235378	0.00064233	-0.000148866	0.00135372	0.00077424	0.00290045	0.000440328
APC-R700-A	8.65202e-05	8.42985e-05	0	-2.63683e-06	0.000178099	-0.000707839	0.000120171	-8.18142e-06	1.98356e-07	5.19285e-06	2.18906e-05	6.62025e-05	8.83403e-07	-3.01927e-05	-2.29574e-05	-5.54762e-05	-2.24988e-05	-5.21926e-05	0.000348233	0.000702923	0.00013761	-7.02716e-05	-0.000112341	2.51938e-05	7.92865e-05	-1.92219e-05	7.24928e-05	0.000514843
BB630-A	0.00390622	-0.00029841	-0.000969177	0	0.000310523	0.0012392	-0.000405234	8.35206e-06	0.000117361	0.000307588	-0.00296705	0.00039765	0.000908781	0.00060348	0.00011293	0.000786893	-0.00129947	0.0012907	-0.00195247	1.89135e-05	-0.00203439	0.000521865	-0.00105256	0.00200995	0.000610867	0.000421276	-0.00867261	-0.000536524
BB660-P-A	0.000312163	-0.000299896	-0.000394783	-5.5283e-06	0	0.000649053	-0.000151149	-1.85427e-05	7.67458e-06	-2.24502e-05	0.000104222	0.000509273	-2.03518e-05	4.99839e-05	-2.72646e-05	0.000153754	0.000197326	-0.000432824	0.0008932	-0.00158962	-2.58963e-05	-2.96444e-05	8.07069e-05	-0.000314893	0.000241681	6.54953e-05	9.20543e-05	-0.000375181
BB700-P-A	-0.0032648	0.00304847	-0.000701053	-0.000448188	-0.005382	0	-0.00463159	-0.000336843	0.000218853	0.000156812	0.000686668	0.00459532	-0.000414137	0.00160982	-0.000317867	0.000503844	0.00132808	-0.00451914	0.000972472	-0.00554394	0.0111468	-0.00410128	-0.000286399	0.00369884	0.00620259	0.000174296	-0.000255917	-0.0136732
BB790-P-A	-0.000206329	0.000657803	-6.25245e-05	-3.57169e-05	0.000316283	-0.000477428	0	0.000165325	-1.64439e-06	8.7806e-05	1.96148e-05	0.000171406	0.000101725	0.00111785	1.93807e-05	0.000312643	0.000165265	0.00018087	-0.000141635	0.000431398	0.00111562	-0.00279987	5.27419e-05	-3.93245e-05	0.000356258	0.000135169	5.58303e-05	0.000297808
BUV395-A	0.000352196	-0.000359891	-0.000144603	-0.000345855	0.000214063	0.00080573	-0.000248603	0	0.000270422	7.52658e-05	0.000301931	-0.000299304	-0.000178509	5.01812e-05	-2.62647e-05	1.68159e-05	-0.00121563	0.0011835	-0.000496133	-0.000601535	0.00059722	-6.27743e-05	-0.000424953	-0.000124957	0.000314374	-3.36438e-06	-1.79614e-05	-8.8793e-05
BUV496-A	-0.000246996	-3.2083e-05	0.000149154	0.000163819	7.22655e-05	7.51307e-05	7.25333e-06	-0.000210627	0	0.000225305	-1.74896e-05	0.000230411	6.57798e-05	0.000196643	5.65246e-05	0.000358256	0.0017221	-0.000116631	0.000136274	0.000205775	0.000191533	0.000104058	-0.000273008	-3.29313e-05	0.000139561	8.62582e-05	-0.000641484	-0.000173911
BUV563-A	-0.000581688	0.000242455	-5.55522e-05	8.2372e-06	0.000228253	-1.17004e-06	0.000302942	0.000183278	7.35508e-05	0	-0.000438922	0.000654171	0.000110841	0.000176947	5.53706e-05	0.000169919	-0.000450868	0.000752198	1.29432e-05	0.000127468	-4.90552e-05	0.000234493	0.00261016	0.000812065	-7.07686e-05	0.000111956	0.000113463	0.000521174
BUV615-P-A	-0.000536219	0.000144849	-0.000136057	-5.7378e-05	0.000898196	-0.000219364	-0.00052984	-4.56419e-07	2.16977e-05	-1.36513e-05	0	0.00027617	-0.000302182	0.000324623	-7.89345e-06	-4.28532e-05	0.00205142	-0.00165424	0.00121489	0.000859677	0.000535004	0.000281686	-0.000883637	-0.00144926	0.00110465	-6.34044e-05	0.000707871	0.00248499
BUV661-A	0.000343719	0.00119924	0.00092518	2.99181e-05	-0.000187245	-0.00124671	0.000291557	0.000107666	0.000174856	-3.30788e-05	0.000178408	0	4.28427e-05	0.000767787	1.12277e-05	-6.43381e-05	-0.000167316	-0.000120982	0.000627341	0.000598999	0.000406128	-0.000575454	-6.95586e-05	0.000969439	-0.000535959	-5.33499e-05	4.24446e-05	0.00100828
BUV737-A	-0.00029017	0.00226012	0.00102833	4.34646e-05	-6.29971e-05	0.00155637	0.000294441	0.000186883	0.000153707	-4.68712e-05	0.000132189	0.000558178	0	0.000928832	1.27904e-05	-0.000229178	-0.000115023	0.000616878	-0.000326122	5.60328e-05	0.000897717	-0.00170777	0.000224742	-0.000410923	0.000868767	-7.69765e-05	0.000216178	-0.000552954
BUV805-A	-6.80969e-06	0.00140942	3.9697e-05	9.31173e-05	-0.000127175	-0.000206171	-0.000120789	0.000632131	0.000110153	7.07289e-05	5.08919e-05	2.65056e-05	3.62851e-05	0	4.43258e-05	5.20124e-05	0.000281648	-8.42619e-05	5.57703e-05	-0.000135363	0.000267224	-0.00034139	1.1743e-05	6.52576e-05	0.000187588	3.7556e-05	-0.000530909	4.87328e-05
BV421-A	0.000927631	-4.98521e-05	-0.000339561	0.000287563	-6.60783e-05	0.00172307	6.10917e-05	-5.15763e-05	-4.82467e-05	0.000427851	0.000412693	-0.000351257	-0.000241804	-0.000139164	0	0.000529447	0.00156205	-0.00130616	-0.000519771	-0.000170575	0.00030232	-0.00141171	-0.000950304	-0.000106646	-0.000240468	-9.70444e-05	-0.0010798	-0.00121847
BV480-A	-0.000175034	4.48491e-05	6.411e-05	4.42149e-05	9.27316e-06	-6.32127e-05	9.49231e-06	9.87216e-05	-0.000137746	0.000130892	3.8201e-06	0.000535719	0.000125605	0.000219047	-2.51481e-05	0	-0.000381967	-0.000121649	9.82419e-05	0.000369419	0.000216915	-0.000159308	-0.00013973	0.000115134	-8.94448e-06	3.62882e-05	-0.000162699	5.11073e-06
BV570-A	-0.000251971	1.43997e-05	-0.000251158	0.000265339	-1.49144e-05	-0.000370181	0.000492128	5.304e-05	-5.09422e-07	-0.000502945	0.000737398	0.000781822	0.000231945	0.000529802	1.75233e-05	0.000249538	0	0.000489099	0.000892387	0.00101527	5.81919e-05	-5.44698e-05	0.000474428	0.000517028	-9.75335e-05	-4.29926e-05	0.000664914	6.15318e-05
BV605-A	0.000102305	0.000118487	0.000281797	-0.000775334	-7.12359e-05	0.00029484	0.000255912	-3.71996e-06	5.53739e-06	-1.40153e-05	0.000353878	0.00190782	0.000107659	0.000299516	-3.4902e-05	0.000158879	0.000387774	0	0.000465025	0.00127843	0.00109947	-0.000892513	0.000438212	0.000956886	3.07746e-05	-6.99778e-06	0.00299667	0.000141881
BV650-A	-0.00137464	0.000596908	-0.000515628	7.50541e-05	-0.000101483	-4.96231e-05	0.000406727	0.00015187	-8.10838e-05	7.89822e-05	0.000211183	0.00162774	-0.000349228	0.000943676	-2.27021e-05	0.000275407	8.09307e-06	0.000256915	0	0.00183795	0.000551067	0.000334347	0.000115253	0.000380118	-0.00015712	1.27217e-05	0.000354422	0.000480547
BV711-A	-0.000206777	-0.000349629	0.00219172	2.11996e-05	-0.00012902	0.000810513	0.000322601	0.000133023	-2.65819e-05	-2.61045e-05	1.43867e-05	0.000253328	-9.15347e-05	0.00129154	3.27165e-05	0.00012221	-1.23861e-05	0.000107163	9.06876e-05	0	0.001256	-0.0027481	4.30677e-05	-3.35303e-05	0.000381227	-6.61642e-06	-4.65082e-05	-0.000128087
BV750-P-A	-1.89412e-06	0.000633266	-0.000111712	-6.48838e-05	-0.000324645	0.00069263	0.000265726	-0.00014515	6.39556e-05	5.4768e-05	-4.90005e-05	2.53194e-05	0.000370384	0.000390232	8.37553e-05	0.000228798	7.00484e-05	1.46316e-05	-0.000347628	0.00049719	0	-0.00064712	0.000149311	0.000308089	9.62729e-05	-6.60687e-06	0.000157061	-0.000448161
BV786-A	1.73136e-05	-0.000118706	-0.000162202	-6.24564e-05	4.74786e-05	0.000103097	6.97223e-05	0.000112502	2.89174e-06	-1.10615e-05	-3.2435e-05	-2.69899e-05	0.000583345	0.00224135	4.94785e-05	0.000165168	-0.000140726	4.77469e-05	3.23431e-05	0.000365439	0.000353128	0	-3.25454e-05	-0.000132999	0.00023779	1.71787e-06	0.000145296	0.000242752
BYG584-A	0.000226542	4.63112e-05	-1.97885e-05	0.000241693	-0.000367941	6.37458e-05	3.83934e-06	0.000153218	-6.71056e-06	0.000119867	-4.20209e-05	0.000218452	5.41075e-05	6.92811e-05	6.89334e-06	2.67263e-05	0.000646083	0.00030138	7.91384e-05	0.000134073	0.000227591	-5.07151e-05	0	0.000255285	0.000163457	6.42547e-05	-0.000426163	-7.09326e-05
BYG670-A	-0.000733664	0.000150537	0.000819612	5.8932e-05	-5.35239e-05	-0.0016875	0.000104947	2.90442e-05	-1.5171e-06	1.94261e-05	5.88516e-05	-0.000263902	0.000304592	3.14238e-05	-3.14995e-05	-7.08731e-06	0.000311589	-0.000608578	0.00188005	0.000568538	0.000208231	-0.000256879	6.9184e-05	0	-0.000135593	2.66094e-05	-2.2349e-05	0.000328623
BYG790-A	2.03757e-07	-4.93313e-05	4.86382e-05	5.87702e-05	1.34655e-05	-0.0001508	-0.000589014	3.13053e-05	1.70156e-06	-2.67325e-05	4.20137e-05	1.3171e-05	6.31564e-05	-5.69776e-06	3.58533e-05	3.96139e-05	1.47959e-05	-9.49677e-05	8.96987e-05	-5.44018e-05	0.000447074	-0.00107719	5.57501e-05	-1.08716e-05	0	3.47358e-05	1.5181e-05	0.000137668
FITC-A	-0.000752646	0.000110792	-0.000313397	-0.000106343	0.000590209	0.000516491	0.000373313	-3.86589e-05	0.000142263	0.000265758	-0.00039008	0.00022818	-6.59543e-05	5.05782e-05	-2.18599e-06	0.000615049	-0.000673665	0.00109562	-0.000246423	-0.000113281	-9.95329e-05	0.000181284	0.000318879	-0.000424673	-9.88827e-05	0	0.000376561	0.000390075
PE-CF594-A	0.000396883	4.66298e-05	0.000325218	0.000969826	0.000703484	0.000866724	-0.000152615	-2.84694e-06	6.84853e-05	0.000120286	0.000488731	0.000442204	0.000225477	0.000231096	3.0483e-05	3.16021e-05	0.000389223	0.00139211	0.000906342	0.000382337	0.000918177	0.000301821	0.000458165	0.000600882	0.00128199	-1.07943e-05	0	0.000446755
PE-Cy5.5-A	0.00171793	3.89887e-05	-6.27485e-05	-1.01953e-05	0.000434335	1.07851e-05	-0.000514646	4.56019e-05	-9.12299e-06	2.11235e-05	3.24337e-06	-0.000477583	-0.000276311	0.000474802	1.63723e-05	3.51623e-05	0.000147341	0.000289991	0.000276203	0.00222205	2.77467e-05	-0.000496698	-4.96146e-05	-0.000679096	0.000255798	8.53352e-05	-9.46197e-05	0
AutoSpill final
	APC-A	APC-H7-A	APC-R700-A	BB630-A	BB660-P-A	BB700-P-A	BB790-P-A	BUV395-A	BUV496-A	BUV563-A	BUV615-P-A	BUV661-A	BUV737-A	BUV805-A	BV421-A	BV480-A	BV570-A	BV605-A	BV650-A	BV711-A	BV750-P-A	BV786-A	BYG584-A	BYG670-A	BYG790-A	FITC-A	PE-CF594-A	PE-Cy5.5-A
APC-A	0	2.2545e-10	-7.2857e-10	8.92041e-12	-2.63215e-09	3.22013e-10	-5.93558e-11	2.83708e-12	1.08738e-11	-1.26271e-12	-1.21826e-12	-1.82875e-10	3.45536e-11	-2.45649e-11	4.4824e-12	5.39136e-11	1.69065e-11	1.55306e-11	5.1002e-10	-1.175e-08	1.22618e-11	4.6076e-11	1.28498e-10	2.54402e-09	-7.48018e-11	6.96923e-12	-7.74075e-12	-2.06921e-10
APC-H7-A	-6.7236e-11	0	2.13612e-09	-2.09818e-10	-7.5523e-10	2.12387e-09	-2.32744e-10	4.90893e-11	-4.75256e-10	-3.95557e-11	2.17232e-11	-2.28861e-11	1.27109e-10	6.30363e-11	-3.0675e-12	2.33568e-10	4.82388e-10	8.66996e-11	-1.14705e-09	-1.10917e-08	6.9196e-11	1.15501e-10	5.08695e-10	1.64239e-08	4.68013e-10	-3.63365e-12	8.91961e-11	-4.97298e-09
APC-R700-A	-2.66554e-09	6.74293e-09	0	-3.18829e-09	-7.8888e-09	3.26721e-08	4.45145e-09	-1.44876e-09	-9.77358e-10	-6.86862e-10	-6.44832e-10	-1.27363e-10	1.2949e-08	9.27158e-12	-8.54343e-10	-5.02167e-09	-4.0872e-09	1.51547e-09	-3.99243e-09	-2.99287e-08	1.91587e-08	-3.37944e-09	2.73854e-10	9.34609e-09	-1.26338e-08	-2.00802e-08	-2.90179e-09	-8.0531e-08
BB630-A	1.87604e-09	-3.58596e-10	-8.35684e-09	0	-2.93205e-08	1.24344e-09	-1.59695e-10	5.88048e-11	4.48328e-08	-1.85678e-10	7.40141e-09	-6.10769e-10	-2.57724e-10	3.28339e-10	1.07256e-11	2.67215e-10	-5.9891e-10	1.2932e-08	-1.38208e-09	-6.97278e-09	3.52296e-09	-1.8202e-09	4.64071e-10	-1.48149e-08	6.28821e-10	1.58097e-10	-2.61409e-08	-3.3661e-05
BB660-P-A	-6.11962e-09	-5.3399e-10	-1.95004e-09	-6.25131e-10	0	-1.02016e-09	5.62486e-11	-2.50776e-11	-1.37294e-10	-1.57966e-10	1.39304e-10	-8.99787e-10	-1.63832e-10	-7.98508e-11	-7.52941e-11	1.12199e-10	2.75331e-11	-7.08877e-10	1.58879e-08	9.48976e-09	-8.06837e-10	-6.95988e-10	6.61943e-10	-3.00381e-09	6.11741e-10	3.45079e-11	5.94356e-10	4.20452e-10
BB700-P-A	-6.68635e-09	-1.15287e-09	-2.39989e-08	1.72852e-10	6.90732e-09	0	-6.58154e-09	-8.45289e-11	-8.58372e-10	8.17496e-12	-4.45052e-11	-2.74897e-10	-4.59475e-10	1.50127e-10	1.93437e-10	7.31336e-10	6.71262e-10	1.06878e-09	-1.03879e-08	2.63984e-05	-3.68581e-09	2.57313e-09	2.16327e-10	-0.000115126	1.25836e-09	5.52801e-10	-2.02976e-10	6.22173e-09
BB790-P-A	-2.21205e-09	-4.99621e-12	-2.71361e-09	1.77982e-09	4.22803e-09	-3.06173e-09	0	-4.41621e-11	-2.89937e-10	2.85941e-10	2.4563e-10	-4.85168e-10	-1.42774e-10	-1.7804e-10	3.27231e-10	1.04002e-09	5.49722e-10	-8.45677e-10	2.8374e-10	1.43773e-09	-1.1141e-09	-6.09639e-08	-1.83433e-10	2.74567e-09	5.06056e-10	1.06312e-09	-4.60627e-10	1.49778e-09
BUV395-A	1.95289e-09	6.92607e-11	-4.2889e-09	-1.46608e-10	4.65593e-12	-3.44011e-10	-7.33092e-11	0	1.20712e-09	-1.83186e-11	1.96938e-11	-6.65284e-11	1.35535e-11	9.98794e-12	1.16894e-11	-1.37791e-10	4.12638e-10	-1.16199e-10	-2.34631e-11	-7.31074e-09	-1.08748e-13	7.28659e-12	-9.6441e-11	-2.40123e-10	-5.20201e-10	3.19664e-11	5.93386e-11	-5.1418e-09
BUV496-A	2.40921e-09	1.26488e-11	-9.97893e-11	1.02133e-10	4.88993e-11	-4.86994e-11	-7.64587e-11	2.65981e-09	0	-9.80056e-11	1.03903e-11	3.54396e-10	5.24502e-11	-8.33135e-11	3.01104e-11	-4.60932e-09	-1.07622e-09	1.05006e-09	1.09321e-10	-7.42049e-09	-2.96341e-10	-3.96318e-12	-3.14615e-10	1.03113e-08	-1.06973e-11	-2.11853e-09	-2.52803e-10	-7.05499e-10
BUV563-A	-8.95073e-10	-2.5444e-11	-2.50118e-10	-4.33096e-10	4.40219e-10	-1.42404e-10	1.2196e-10	1.37865e-09	-5.9817e-11	0	-5.83549e-12	1.48025e-10	4.42441e-11	3.13823e-11	1.10367e-11	6.83263e-11	-7.46202e-10	5.11601e-10	-7.89858e-11	-7.00463e-09	-1.8493e-11	-4.64619e-12	6.69701e-08	-1.93039e-09	8.3055e-11	1.35053e-10	8.47727e-10	3.80589e-09
BUV615-P-A	3.82957e-10	-1.33014e-10	5.08731e-10	-9.70432e-08	2.17421e-09	-6.63224e-10	2.43941e-11	1.619e-10	-4.18902e-09	-8.09456e-11	0	4.5212e-10	1.05991e-10	8.08718e-10	7.37092e-11	2.40076e-11	-2.23784e-09	1.5196e-08	4.95357e-10	3.68157e-09	-6.33249e-10	2.97223e-10	-6.39093e-10	3.36331e-09	-5.13847e-10	5.43667e-11	6.13925e-08	-7.69447e-08
BUV661-A	1.76003e-08	4.51942e-11	-3.26056e-09	7.08721e-12	-2.59914e-09	-2.25655e-10	1.44104e-10	1.67557e-11	-1.65551e-10	-3.65749e-12	-1.1099e-11	0	-9.45766e-12	-1.04058e-11	-2.92951e-11	-2.26205e-10	1.12369e-10	2.46126e-11	-6.8464e-11	7.339e-09	-1.43853e-10	6.9322e-11	-1.13359e-10	4.41655e-10	-2.84934e-10	-1.87434e-11	-6.46925e-11	1.46704e-09
BUV737-A	2.09016e-09	1.06776e-09	1.93872e-08	-1.10896e-09	-2.7283e-09	6.18025e-10	5.75121e-12	-7.29332e-10	-2.90477e-09	-1.6125e-10	1.24573e-11	-2.97566e-11	0	-3.36624e-09	-2.33118e-10	-3.32621e-09	-7.35545e-10	2.60486e-10	-9.50458e-10	-1.2901e-08	2.78962e-10	7.72035e-10	-5.97906e-10	-3.676e-10	-1.64424e-09	-1.16389e-09	-1.64566e-10	-3.63026e-10
BUV805-A	-1.94336e-09	-1.76131e-10	2.00547e-09	1.83146e-11	-7.53199e-11	-2.81378e-10	-1.93612e-10	-1.002e-10	-1.25025e-10	7.63098e-12	-6.52406e-11	1.35928e-10	-3.8374e-11	0	1.69365e-11	1.49039e-10	-3.89073e-10	-1.95951e-11	-2.59694e-10	-9.41035e-09	-2.56852e-11	2.06016e-11	-5.06913e-11	3.51937e-10	2.95306e-10	3.75503e-11	-1.92861e-10	-8.52102e-10
BV421-A	-3.25257e-10	1.39142e-10	-7.27896e-10	-1.77127e-11	-2.58433e-10	-2.78979e-10	-4.24629e-11	-5.02709e-11	-1.2168e-09	2.63147e-12	7.04242e-13	1.58645e-11	5.29021e-11	3.08512e-11	0	-5.3791e-13	-2.99953e-10	-1.58143e-10	1.41567e-10	3.09361e-08	-1.61463e-11	7.48715e-11	1.4292e-11	3.94625e-10	-2.25824e-10	3.5334e-11	4.18355e-11	-1.95418e-09
BV480-A	-2.12237e-09	-1.83186e-10	2.17205e-09	-4.69148e-10	1.17321e-10	-1.50486e-10	-5.96574e-11	2.18361e-08	-4.71257e-07	-2.68974e-09	-1.88118e-08	4.68488e-08	4.81149e-09	-5.31334e-09	9.68749e-10	0	-1.87461e-07	1.03061e-07	-4.10933e-09	2.2352e-08	-4.16534e-08	2.44527e-08	1.0772e-08	3.19736e-09	7.89287e-11	-1.2393e-09	6.27316e-09	-1.11733e-09
BV570-A	-1.71634e-09	-6.98506e-11	5.51554e-09	-1.56834e-10	8.32276e-10	-2.02899e-10	-3.59817e-10	3.46876e-11	-6.67022e-10	-8.10316e-11	2.53328e-10	2.38354e-10	-1.71536e-11	1.70942e-11	5.12235e-11	1.10491e-09	0	-2.08241e-10	-3.02934e-10	1.09347e-08	2.2756e-10	6.97085e-12	1.29378e-09	-5.58733e-10	1.13566e-10	4.2409e-10	1.43852e-09	-2.90141e-09
BV605-A	2.11977e-09	1.14373e-10	-2.14821e-09	-3.31334e-09	1.35561e-09	1.25757e-10	-3.39763e-10	1.83734e-11	-6.13077e-10	-6.30544e-12	-1.25883e-10	-6.35844e-10	-7.68263e-12	-5.47936e-11	-3.65895e-12	-1.27118e-10	7.21012e-10	0	2.46748e-10	-5.02118e-09	-9.28403e-11	1.25904e-10	-8.38864e-11	-1.16807e-07	-1.47866e-11	-1.78134e-11	1.43308e-08	-2.11938e-08
BV650-A	-4.96056e-09	-1.3251e-10	8.03451e-06	-2.8369e-11	1.31257e-09	5.12802e-10	-1.39388e-10	6.77475e-12	-1.06825e-10	-3.36135e-13	3.49436e-11	-3.02004e-09	4.95833e-11	-1.59851e-11	1.42955e-11	4.72453e-11	4.78426e-10	-1.85559e-10	0	9.82969e-08	7.25139e-10	2.00027e-10	1.14261e-10	-8.48478e-10	2.83032e-10	8.58905e-11	7.38004e-11	-4.09632e-10
BV711-A	-4.53608e-09	6.54742e-09	8.49626e-08	-2.08358e-10	1.02874e-08	-5.84032e-08	9.47583e-09	9.09103e-11	-2.23311e-10	-1.72263e-11	1.79895e-10	2.23651e-09	-4.93289e-09	-2.81365e-09	-3.55584e-10	-6.85389e-10	6.17134e-10	-3.04083e-09	2.32782e-08	0	-1.07907e-08	-2.35595e-08	-2.42913e-09	-3.27778e-09	-7.62943e-09	-5.195e-10	1.25187e-10	2.87743e-08
BV750-P-A	1.42738e-09	1.3389e-10	7.11884e-11	-1.28605e-11	-1.01281e-09	1.83219e-10	-6.94029e-11	4.21133e-11	-5.33281e-10	-4.84842e-11	-2.74967e-11	-6.4733e-11	-5.97396e-11	-2.9752e-10	-1.30062e-11	-2.8104e-10	-4.19871e-10	2.49608e-10	-8.1143e-11	2.58266e-08	0	2.48091e-09	8.1464e-11	9.58196e-10	-4.27629e-10	7.00022e-11	1.71744e-11	7.35112e-10
BV786-A	-4.85105e-10	-4.20921e-11	4.75805e-10	-8.83846e-12	3.28457e-10	-1.37885e-10	1.16165e-10	2.0838e-11	-1.1968e-10	2.09972e-12	6.20061e-12	5.50547e-11	-1.38331e-11	-4.0357e-10	-2.33096e-12	-4.39041e-11	2.68781e-11	-5.07492e-11	-2.75305e-11	6.13346e-09	1.36268e-10	0	-2.42962e-11	4.16459e-09	-2.00515e-11	-6.26031e-12	1.25042e-12	2.66076e-10
BYG584-A	4.91521e-10	-1.83158e-11	5.58644e-10	-5.63272e-11	8.404e-10	-1.62516e-10	-4.80341e-11	-2.31467e-12	1.86085e-10	-4.18354e-10	1.03663e-10	-1.61075e-11	-1.5248e-11	1.71286e-12	-2.72419e-12	2.23655e-11	2.14145e-10	-3.64065e-10	2.0956e-10	1.88178e-08	-9.83688e-12	1.69818e-11	0	-1.59253e-09	9.15542e-11	-8.58636e-12	9.6829e-10	3.36775e-10
BYG670-A	-1.41588e-06	1.93731e-06	1.26206e-07	-6.96844e-09	1.40831e-06	-1.98421e-07	-1.32404e-08	-3.78137e-09	-1.36281e-09	-1.36378e-09	8.3161e-10	6.33368e-08	-8.19442e-10	4.48955e-09	-1.95996e-09	-4.81053e-09	-1.10851e-10	-1.11815e-08	-9.19129e-08	-6.63319e-08	-1.5932e-08	2.3239e-08	-3.28896e-08	0	1.96976e-07	-4.14909e-09	3.25333e-09	3.85772e-07
BYG790-A	2.36282e-10	-2.76463e-11	5.5529e-11	-1.02524e-10	2.59081e-10	8.52021e-11	-2.0795e-07	9.15454e-13	8.69612e-12	-8.71312e-12	3.66198e-13	3.10242e-11	4.26527e-11	-4.18687e-10	-1.35091e-11	-4.75947e-11	-4.05204e-11	1.19097e-11	3.26655e-11	-3.15201e-09	1.06633e-10	1.25383e-08	-9.24272e-12	3.27646e-10	0	-2.32972e-11	4.74058e-11	1.22693e-09
FITC-A	-2.40968e-09	7.27318e-10	5.93554e-09	4.72518e-10	3.38428e-09	-2.01979e-09	-3.1817e-10	5.50322e-11	-1.26343e-09	-1.43855e-10	-2.16885e-10	8.55219e-11	1.85086e-10	-2.96658e-10	3.46028e-12	2.69675e-10	-4.26142e-10	-3.93961e-10	4.31432e-10	-1.32891e-08	8.70627e-11	-4.90311e-11	2.5161e-11	-3.13051e-10	-3.02301e-10	0	3.31987e-10	2.05921e-09
PE-CF594-A	8.29906e-13	-2.84318e-10	2.44695e-09	3.83428e-10	1.05122e-08	-9.15344e-10	-5.61213e-10	-2.70959e-11	-3.13024e-10	1.57148e-11	-4.10894e-11	-6.29158e-11	3.57289e-11	3.87634e-12	-1.12794e-11	-4.39503e-11	6.53148e-11	-5.62744e-10	1.82961e-10	3.99912e-08	2.98607e-11	-1.88083e-10	-1.61862e-10	1.02275e-08	-3.54479e-11	-6.2846e-11	0	-9.37734e-09
PE-Cy5.5-A	1.86182e-09	6.48976e-10	1.74858e-09	-2.65078e-10	7.0628e-09	-8.98261e-08	5.56479e-09	-7.98495e-12	-1.33227e-10	1.27864e-10	-1.9144e-10	-5.36137e-10	-3.24289e-10	7.18149e-10	-3.69732e-12	4.03945e-10	-4.80296e-10	3.69695e-10	1.84284e-08	8.11796e-08	1.66e-09	-1.3173e-09	1.84856e-09	1.39423e-08	2.12048e-09	7.14181e-10	2.11099e-09	0

## Sheet: Figure 3b
Figure 3b
iter	scale	lambda	delta	delta.max	delta.change
0	linear	1	0.00105466	0.0136732	-1
1	linear	1	0.00011307	0.00151016	-0.900094
2	bi-exp	1	0.00134021	0.0249661	-1
3	bi-exp	1	0.000345148	0.00560997	-0.9001
4	bi-exp	1	0.000108748	0.00120027	-0.800123
5	bi-exp	1	5.11291e-05	0.000610211	-0.700129
6	bi-exp	1	2.26924e-05	0.000271141	-0.600132
7	bi-exp	1	1.24345e-05	0.000175451	-0.500133
8	bi-exp	1	2.95857e-05	0.000791847	-0.400131
9	bi-exp	1	2.41248e-05	0.000644972	-0.300132
10	bi-exp	1	8.14529e-06	0.000174759	-0.200133
11	bi-exp	1	6.59089e-06	0.000174718	-0.100133
12	bi-exp	1	2.90322e-05	0.000792272	-0.000131118
13	bi-exp	1	2.38865e-05	0.000643842	-3.21262e-05
14	bi-exp	1	7.92631e-06	0.000174788	-1.00822e-05
15	bi-exp	1	6.45421e-06	0.000174709	-4.46749e-06
16	bi-exp	1	2.90255e-05	0.000792338	6.33315e-07
17	bi-exp	0.1	6.39995e-06	0.000160428	-1
18	bi-exp	0.1	5.8747e-06	0.000147285	-0.9
19	bi-exp	0.1	5.39282e-06	0.000135219	-0.8
20	bi-exp	0.1	4.99752e-06	0.000124141	-0.7
21	bi-exp	0.1	4.54861e-06	0.000113971	-0.6
22	bi-exp	0.1	4.17622e-06	0.000104637	-0.5
23	bi-exp	0.1	3.89207e-06	9.60685e-05	-0.4
24	bi-exp	0.1	4.51312e-06	0.000118174	-0.3
25	bi-exp	0.1	3.78815e-06	9.78796e-05	-0.2
26	bi-exp	0.1	4.37693e-06	0.000116521	-0.1
27	bi-exp	0.1	3.81981e-06	9.94068e-05	-2.58014e-07
28	bi-exp	0.1	4.39735e-06	0.000115126	-1.47735e-07

## Sheet: Figure 3c
Figure 3c
Positive / negative populations
	APC-A	APC-H7-A	BB630-A	BB660-P-A	BB700-P-A	BUV496-A	BUV615-P-A	BUV737-A	BUV805-A	BV421-A	BV480-A	BV570-A	BV605-A	BV650-A	BV711-A	BV750-P-A	BV786-A	BYG584-A	BYG670-A	BYG790-A	FITC-A	PE-CF594-A	PE-Cy5.5-A
APC-A	0	-0.000232481	0.00018548	8.2306e-05	1.22891e-05	0.00101697	0.00053915	-0.000166002	0.000258625	0.000211511	-0.000503604	0.000297863	-0.000296105	0.000244816	0.00020724	0.000109293	0.000108122	-0.000184264	-0.000276329	7.4962e-05	-7.91187e-05	-0.000465162	0.00010486
APC-H7-A	-0.00341862	0	0.00247528	1.3308e-05	0.00335237	0.015121	0.00816808	-0.00465976	-0.00476768	0.00412073	-0.00992622	0.00677677	-0.00616113	0.000694047	0.00070014	0.000971795	-0.00684299	-0.00368891	2.64572e-05	-0.00014605	-0.00167085	-0.00700577	-0.000718014
BB630-A	3.30637e-05	2.24719e-05	0	0.00010549	-0.0001528	0.00153416	-0.00505354	0.000526262	2.04067e-05	0.000673918	-0.000999405	-0.00256411	0.00445395	-0.000987343	-0.000321816	-0.000526552	-0.000124766	0.000744555	0.000486091	-0.000184317	-0.000180857	-0.00422815	0.000438522
BB660-P-A	-0.0123969	0.00155498	-0.00199355	0	-0.000464341	-0.0228038	-0.00694631	-0.00277905	-0.00194672	0.00944843	-3.54081e-05	-0.00896576	-0.00344575	-0.00925117	-0.0206794	-0.00985448	5.20617e-05	0.00307511	0.00106439	-0.000464882	-0.00525728	0.00852856	-8.62197e-05
BB700-P-A	0.000476628	-0.000100886	0.000237616	-0.00100057	0	0.000161865	0.000457654	-0.00171308	-0.00028359	0.000594744	-0.00181974	-0.000181624	-0.00113923	0.00091138	-0.00296596	-0.000391276	0.00187679	4.14172e-05	0.000841188	-0.000666518	-0.000760308	-0.000584918	-0.000800272
BUV496-A	9.44271e-07	-4.11669e-05	0.000580479	2.89222e-07	0.000404332	0	0.00113436	0.000565608	6.63147e-05	0.000472137	0.000120511	0.00156513	-0.000963531	0.000458902	0.000222178	0.000247081	0.000165799	-0.000400321	-0.000167542	3.81829e-05	0.000109663	-0.00129837	2.43486e-06
BUV615-P-A	-7.17655e-05	1.72996e-05	0.00312558	6.93239e-05	0.000699743	0.000678989	0	-0.000841494	-0.00014638	0.0002442	-0.000352193	0.00130235	-0.00312409	-9.73909e-05	-0.000213813	0.000191642	5.19628e-05	-0.00113404	-0.000393121	-4.25952e-05	-8.44467e-05	-0.016779	-0.000233919
BUV737-A	-0.000280491	3.87278e-05	0.000203893	0.000244274	-0.00181532	0.00561842	0.00125787	0	-0.00349011	0.000540258	-0.00192344	0.000247396	-0.000722456	3.22298e-05	0.000645154	-0.000912003	0.000344158	-0.000244071	-0.000153747	-4.78584e-05	-0.000542159	-0.000839002	-0.000112226
BUV805-A	-2.83687e-05	2.92276e-05	-5.87792e-06	-7.94779e-06	-3.71514e-07	-0.0002684	-1.76771e-05	2.98196e-05	0	2.34942e-05	-2.73697e-06	-0.000142513	8.42933e-05	2.12732e-05	-3.92406e-06	0.000122319	-0.00013853	3.39469e-05	-1.0432e-05	5.43235e-06	-7.69345e-06	5.37836e-06	-6.64996e-06
BV421-A	0.00282988	8.73555e-05	0.000205067	-0.000439605	-0.0024921	-0.0616171	-0.00996409	-0.000677011	-0.00265267	0	0.000533397	-0.00366287	-0.00434462	-0.00237311	-0.00154565	-0.00353425	-0.00206126	0.0197738	0.00120305	-0.000246425	0.00117935	0.00996343	0.000870636
BV480-A	-0.00218344	-0.000471129	0.00418827	0.000949496	0.00222266	0.0162845	0.0207218	0.00259827	0.00367277	-0.00836141	0	0.0209058	-0.00454964	0.00505762	0.00381894	0.00447647	0.00341838	-0.00552258	-4.43939e-05	0.000316806	0.00518597	-0.0135724	0.00050021
BV570-A	-0.000772032	5.91732e-05	-0.000395686	0.000747276	0.0013457	0.0190573	0.00438906	0.00148114	0.00054963	-0.0022243	0.000892413	0	-0.00016366	0.000904489	-0.00211415	0.00232097	0.000444553	-0.00157798	-0.00232697	2.36337e-05	0.00231905	0.00183328	-0.000534809
BV605-A	0.00104473	-2.21864e-05	-0.000455898	-0.000728413	0.00101132	0.00199315	-0.0119221	0.00018463	0.000532547	0.00156582	-0.00140855	-0.00279133	0	-0.00234891	-0.000393272	0.000536335	-0.00134172	0.000655371	0.00207491	-0.00011487	-0.000210158	0.00115756	-0.000681969
BV650-A	-0.00356381	0.000341906	-0.000594424	0.00047176	-0.000734132	0.00035041	-0.000893434	-0.0010991	0.00391509	-0.00224595	0.00428355	0.00271605	-0.000237588	0	-0.000451219	0.007433	-0.0058992	-0.000232037	-0.000792376	-5.15018e-05	0.000982653	0.00115433	0.000291605
BV711-A	6.49329e-05	-3.58629e-05	0.0002437	-2.3821e-05	0.000514278	0.000766226	0.000661162	-0.00408572	0.000414319	0.000292937	-0.00055115	0.000459066	-0.000372846	-0.000421938	0	0.00172668	-0.00152739	-0.000202404	3.39496e-05	1.69669e-05	-0.00011102	-0.000584842	-0.000116009
BV750-P-A	-9.54219e-05	1.1179e-05	0.000256782	3.51915e-05	0.000255459	0.00123995	0.000842293	-0.00236439	-0.000604909	9.17328e-05	-0.000548258	0.000486239	-0.000555214	0.000200497	-0.000573344	0	0.00160629	-0.000241525	-0.000148079	-1.20494e-05	-9.24496e-05	-0.000694323	1.24563e-05
BV786-A	-0.000117989	9.36266e-05	0.000365432	8.66446e-05	0.000210821	0.000985144	0.00115359	-0.00107483	-0.000524888	-0.00335641	-0.00142789	0.000613997	-0.000677683	-6.20477e-05	-0.00020866	-0.00122626	0	-0.000319209	-0.000251935	-2.84103e-05	-0.000170292	-0.000984619	-3.15113e-06
BYG584-A	0.000246448	-9.38774e-06	0.000188756	-0.000232325	-5.33364e-05	0.000707269	-0.000695809	0.000295905	6.55029e-06	0.000151927	-0.000270122	-0.00145525	-0.000157522	0.000384439	6.15511e-05	0.000149536	4.66795e-05	0	0.000142546	-4.06328e-05	-2.25796e-05	-0.000441636	0.000169578
BYG670-A	0.000180828	-8.94565e-06	0.000107403	-0.000939172	-0.000112226	0.000563251	0.000322924	-0.00014652	0.000134293	6.42385e-05	-0.000181629	0.0003354	-0.000291496	0.00070917	2.24848e-05	3.82844e-06	-0.00011116	-0.000114961	0	0.00010219	1.15513e-05	-0.000211394	-0.000165802
BYG790-A	-0.00387847	0.00177899	0.00285334	0.000624351	0.00167818	0.0330206	0.0131354	1.6179e-05	0.00589623	0.000932298	0.00314992	0.00870589	-0.00212147	0.0029415	0.00178722	0.00441977	-0.00515228	-0.0028765	-0.000572957	0	0.00288057	-0.0086215	0.000233422
FITC-A	9.39827e-05	-5.88421e-05	-6.27305e-05	3.9576e-05	-0.000329334	-0.011118	-5.80205e-06	-0.000124719	-0.000728601	0.00155748	-0.00284656	-0.00166084	-0.000135051	-0.000204602	0.000276368	-0.000320754	-1.33567e-05	0.000153174	-0.00012422	6.2999e-05	0	-7.29227e-05	2.649e-05
PE-CF594-A	-5.51215e-05	6.6792e-06	-0.000412994	9.48416e-06	-0.000685369	0.000404752	-0.000698635	0.000199147	4.63041e-05	9.55447e-05	-0.000261817	-0.000134974	0.000341566	7.90733e-05	0.000461838	-2.77795e-05	0.000115202	0.000526944	0.000176632	-8.70051e-05	5.65897e-06	0	0.000385407
PE-Cy5.5-A	-0.000890051	0.00036386	0.000264954	0.000587783	-0.00230789	0.000812948	0.00014241	-0.000257002	0.00126302	0.000599099	-0.00105399	1.04408e-06	-0.000297193	-0.00032242	0.00346954	0.00112866	-0.0010698	0.0018521	0.000665701	-0.000209142	-0.000140942	-0.000897692	0
AutoSpill initial
	APC-A	APC-H7-A	BB630-A	BB660-P-A	BB700-P-A	BUV496-A	BUV615-P-A	BUV737-A	BUV805-A	BV421-A	BV480-A	BV570-A	BV605-A	BV650-A	BV711-A	BV750-P-A	BV786-A	BYG584-A	BYG670-A	BYG790-A	FITC-A	PE-CF594-A	PE-Cy5.5-A
APC-A	0	7.42361e-05	0.000144854	-2.23731e-06	-5.79662e-05	0.000616944	0.000341755	-0.000102111	1.15656e-05	0.000144233	-0.000601007	0.00028156	-0.000360255	0.000332287	0.000210612	9.28488e-05	1.17797e-05	-0.000197698	0.000112647	-2.83064e-05	-7.25052e-05	-0.000304064	0.000117876
APC-H7-A	0.000223407	0	0.00183591	0.000625605	0.000645546	0.0101418	0.00517875	-0.00270002	-2.28881e-05	0.00260644	-0.0105957	0.00429523	-0.00546965	0.0034367	0.00212992	0.00204638	-0.000762406	-0.00284001	-0.000383664	0.00123765	-0.00143885	-0.00401728	0.00056675
BB630-A	0.000280025	-4.09895e-05	0	3.56559e-05	-0.00011128	0.000923695	-0.0182928	0.0028181	-0.000176604	0.000316819	-0.00100092	-0.00145359	0.00321123	-4.15156e-05	0.000154065	-6.74249e-05	9.89579e-05	0.00103349	0.000216348	4.99879e-05	-5.30336e-05	0.00660598	-2.55641e-05
BB660-P-A	0.00106154	0.000662878	0.00260974	0	0.000188342	0.00994662	0.00485703	-0.00121265	0.000853665	0.000899085	-0.00624089	0.00569794	-0.00392588	0.0032932	0.0029615	0.0024151	0.00252442	-0.00275987	-0.000751796	5.02497e-05	-4.85577e-05	-0.00509324	0.00119015
BB700-P-A	-8.60736e-05	0.000174142	0.000439657	7.84886e-05	0	0.0015256	0.00104987	-0.00230503	0.00116072	0.000594279	-0.00146512	0.000873609	-0.000962826	0.000337741	-0.000843904	0.00171471	-0.000487696	-0.000475118	-8.57894e-05	1.66916e-05	-0.000131285	-0.00106865	-9.05115e-05
BUV496-A	-0.000101244	-1.39628e-05	0.000498397	2.13177e-05	0.000369775	0	0.00119854	-3.01314e-05	0.0001401	0.000103861	0.000554079	0.000934828	-0.001061	0.000277403	-0.000137753	0.000203557	9.09206e-05	-0.000473191	-0.000252058	7.17179e-06	0.000245084	-0.00121381	-1.21694e-05
BUV615-P-A	0.000253456	1.81751e-05	-0.000668316	-0.000309178	-0.000808509	0.000406165	0	-4.49501e-05	8.68343e-06	4.24404e-05	-0.0004493	-0.000369696	0.000439965	9.48173e-05	0.000653985	4.01949e-05	0.000112528	-0.00135439	0.000891569	-9.25817e-05	-2.76847e-05	0.00358892	0.000228117
BUV737-A	-0.000148769	0.000261218	0.000151985	0.000100658	-0.000162259	0.00257264	0.000247507	0	0.000226498	0.00068087	-0.00147129	9.66933e-05	-0.000543055	-6.63346e-05	0.000497622	0.000669494	0.000284108	0.000116746	-0.000446989	-2.31489e-06	-0.000248867	-0.000171612	0.000281657
BUV805-A	-4.18889e-05	2.08982e-05	4.80809e-06	5.38302e-06	2.01798e-05	0.000148016	5.16042e-05	5.55286e-05	0	-1.5518e-05	6.35135e-05	-9.1226e-06	4.57416e-05	4.06192e-06	1.06949e-05	4.8277e-05	9.1853e-06	1.57775e-05	8.44041e-06	1.02698e-05	3.11944e-05	-1.9165e-05	-1.79684e-06
BV421-A	-0.000349752	-6.93804e-05	0.00137546	0.000156203	0.00170496	0.0105948	0.00351415	-0.000798932	-0.000239568	0	-0.00494937	0.00246031	-0.00270442	0.000601642	-0.000213444	0.000599977	-0.000179049	-0.00214897	-0.000747698	0.000106527	-0.00069331	-0.00503162	-0.000410869
BV480-A	-0.000213294	-2.05522e-05	-0.000236225	8.20582e-05	-0.000534299	0.000978723	-0.00186967	-0.000195712	6.00478e-05	-0.00067048	0	0.00149095	0.00163332	0.00134032	0.00082193	0.000729679	0.000335093	-0.000296084	8.88359e-05	-3.8802e-05	0.00116268	0.00113745	0.000218027
BV570-A	-0.000184954	3.57367e-05	0.00052385	4.2428e-05	-0.000610532	-0.000674916	0.00327355	-9.02743e-05	0.000180893	-0.000327688	0.00186243	0	-0.000604181	0.00125994	-3.60311e-05	0.00118963	-0.000482298	0.000119438	0.000314297	0.000154962	0.000125678	-0.00267827	0.000338624
BV605-A	-4.01495e-05	-4.26556e-05	0.000735754	-0.000173146	0.000156509	0.00181447	0.000829444	0.000580093	0.000392864	0.00105672	-0.00193531	-0.000364382	0	0.000153893	-4.25782e-05	0.000541166	-7.60269e-06	0.000344092	0.000659511	9.41305e-05	-0.000307658	-0.00482871	8.38959e-05
BV650-A	0.000277999	0.000239692	-0.000882514	5.62131e-05	-0.00165652	-0.00196401	-0.000693356	0.00165828	0.000918566	-0.000374407	0.00329404	-0.000956524	0.00202244	0	0.00187143	0.00110466	-0.000694331	0.000550879	0.000570879	1.35196e-05	0.00026755	0.00198931	0.000697936
BV711-A	-2.2073e-05	2.67264e-05	0.000184106	2.49068e-05	0.000168566	0.000536384	0.000367308	-0.0007012	-9.11104e-06	0.000517485	-0.000663977	0.000403932	-0.000428336	6.06665e-05	0	0.000155494	-0.000116026	-0.000250931	-6.92618e-05	1.71331e-05	-0.000123212	-0.00038063	2.26099e-05
BV750-P-A	-0.000186012	6.89079e-05	0.000205809	3.54556e-05	0.000238744	0.000798004	0.000448314	-0.000861881	0.000643052	0.000422685	-0.000671172	0.000357535	-0.000477798	0.000150438	-0.0001854	0	5.00973e-05	-0.000207699	-0.00018628	1.52205e-05	-0.000117673	-0.000503374	3.06666e-05
BV786-A	-0.00014611	0.000128776	0.000286419	8.04086e-05	0.000208776	0.000288484	0.000599103	-0.0008877	0.000491249	0.00178008	-0.0015286	0.000704143	-0.000728402	0.000316557	0.000129273	-0.000230002	0	-0.000417976	-0.000284636	5.33611e-05	-0.000235733	-0.000697544	-1.68349e-05
BYG584-A	-2.60517e-06	-8.49427e-06	0.000144493	-6.09012e-05	3.9844e-05	0.000515573	0.000416507	0.000253181	-4.01425e-06	-5.5881e-05	-0.000321331	0.00048882	-0.000439208	0.000248328	0.000100306	9.63328e-05	4.07646e-05	0	0.000131126	1.85487e-05	5.16889e-06	-0.000741024	3.09378e-05
BYG670-A	-0.00217298	8.71589e-05	8.99903e-05	6.28483e-05	-0.00051393	0.000311794	0.000302474	-0.000472824	0.000209263	1.65733e-05	-0.000220137	0.000332302	-0.000368803	0.000930904	-3.55778e-05	5.16949e-05	-3.68073e-05	-9.51973e-05	0	9.99287e-05	-1.09834e-05	-0.000302789	0.000222256
BYG790-A	-0.000797374	0.000465597	0.000119446	0.000164103	-0.000323327	0.00144608	2.37072e-05	4.84784e-05	0.00104327	0.000104912	-0.00110374	0.000489559	-0.000249524	0.000277743	0.000638973	0.00187318	1.83205e-05	0.000395148	-0.000472289	0	-5.53564e-05	1.46429e-07	0.000697648
FITC-A	-0.00046538	-2.09528e-05	0.000994401	0.000178635	0.000569529	0.00234576	0.00150982	-0.000385433	-9.53754e-05	0.000283621	-0.00160698	0.00158774	-0.00144119	0.000353867	0.000187753	0.000125838	0.000205751	-0.000565253	-0.00024892	3.25931e-05	0	-0.00156753	-5.36751e-05
PE-CF594-A	0.000215918	-3.86991e-06	-0.00019931	-0.000120769	-0.000394055	0.000281717	-0.000983364	0.000409803	2.28566e-05	6.64588e-05	-0.000303552	-0.000572724	0.00131033	-7.39982e-05	0.000319207	4.22805e-05	5.29843e-05	0.000100094	0.000125842	7.3872e-06	1.06438e-06	0	0.000189482
PE-Cy5.5-A	-0.000175095	0.000149884	0.00042272	-5.0431e-05	-0.000421144	0.000919017	0.000617393	-0.00220582	0.00121861	0.000466054	-0.0011709	0.000771495	-0.000758676	0.000374744	0.000481468	0.0008227	-0.000536268	-0.000345634	-0.000692272	-5.76305e-05	-0.000102164	-0.00154202	0
AutoSpill final
	APC-A	APC-H7-A	BB630-A	BB660-P-A	BB700-P-A	BUV496-A	BUV615-P-A	BUV737-A	BUV805-A	BV421-A	BV480-A	BV570-A	BV605-A	BV650-A	BV711-A	BV750-P-A	BV786-A	BYG584-A	BYG670-A	BYG790-A	FITC-A	PE-CF594-A	PE-Cy5.5-A
APC-A	0	2.75706e-09	-9.62634e-10	-2.35209e-09	-4.33496e-09	-4.85816e-08	2.49664e-08	-3.38829e-08	-1.04642e-08	1.4582e-09	-4.14964e-09	-4.06785e-09	-1.08876e-09	1.86331e-09	-5.41776e-11	-1.44489e-09	-9.2669e-09	4.75801e-10	4.09085e-09	-1.05275e-07	-1.66048e-07	-7.56043e-09	1.01246e-09
APC-H7-A	-4.72835e-09	0	-4.37021e-09	4.38382e-09	1.7151e-08	-2.27744e-07	5.52352e-06	3.82811e-08	-8.93532e-09	1.66429e-08	4.59611e-08	1.35506e-08	-2.10712e-08	-1.68424e-08	-2.32888e-08	-1.06789e-08	-9.67536e-08	2.50792e-09	-1.00489e-08	-2.98507e-09	-6.61186e-09	3.77393e-08	-2.94011e-09
BB630-A	1.61115e-08	-1.14783e-08	0	-3.71925e-09	1.06925e-08	1.65646e-07	-3.00737e-07	1.06514e-09	4.59929e-09	-1.38176e-08	-3.64919e-08	3.69089e-06	-3.60063e-08	-1.56658e-08	9.61722e-10	2.56621e-09	-1.9081e-08	6.57356e-09	2.44872e-08	9.41309e-09	-6.96967e-09	-2.19133e-08	-2.09222e-08
BB660-P-A	8.73366e-08	-2.15616e-08	9.90713e-08	0	1.45494e-07	7.89072e-07	2.47224e-06	-1.63963e-08	9.91979e-09	-1.37281e-08	-9.89672e-08	8.87603e-08	-5.12918e-08	9.76403e-09	-4.19949e-08	7.78315e-08	-5.82601e-08	-6.9877e-08	-4.31395e-08	1.57266e-08	-1.51886e-08	-1.70636e-07	-3.15743e-08
BB700-P-A	8.98092e-09	-2.12143e-09	7.68008e-08	2.80298e-08	0	6.68868e-07	1.4199e-07	-6.40578e-08	1.23172e-07	-6.17559e-09	-1.82002e-08	8.80939e-08	6.97569e-08	-1.19443e-07	5.07422e-07	4.18293e-08	-5.76925e-08	-2.14637e-08	3.93413e-09	5.33384e-08	4.14446e-08	1.17243e-07	-4.60955e-08
BUV496-A	-9.35048e-09	2.92996e-10	4.03661e-08	4.52204e-09	-4.88415e-09	0	2.30097e-07	-3.63632e-08	9.10779e-09	-3.80554e-08	3.77435e-08	1.21307e-07	-9.12363e-08	3.13204e-08	2.62376e-08	2.35348e-08	9.82945e-08	-3.79833e-08	-1.08985e-08	-9.30147e-10	2.57687e-08	-7.43456e-08	8.93593e-09
BUV615-P-A	8.77747e-09	-1.25386e-09	-1.37156e-07	-5.40842e-09	-1.31173e-08	9.93804e-08	0	3.34012e-08	6.49354e-09	5.22029e-09	-1.0378e-08	-3.78826e-08	1.89157e-07	1.61466e-09	8.55995e-09	-4.67696e-09	-5.84049e-09	3.23939e-08	2.91844e-08	1.15021e-09	-1.49127e-09	7.63679e-07	5.66141e-10
BUV737-A	1.33117e-06	-1.84166e-06	4.46631e-06	1.00612e-07	4.5055e-06	3.64008e-05	2.07794e-05	0	2.96305e-07	2.25673e-06	5.13509e-06	7.66299e-06	-1.406e-06	1.90614e-06	1.14199e-06	4.84036e-07	1.85828e-06	6.91443e-07	3.30968e-07	5.05924e-07	2.84747e-06	-9.59269e-06	-5.20316e-07
BUV805-A	3.31725e-07	-9.02217e-09	6.192e-09	5.20362e-10	3.20838e-09	3.01038e-07	3.29459e-08	-7.08908e-10	0	-3.05992e-09	1.24284e-08	3.39715e-08	-3.80498e-09	7.52536e-09	9.17413e-10	7.77181e-09	-1.0218e-08	4.94314e-10	7.72962e-09	1.84492e-08	2.3235e-08	-1.64253e-08	1.58594e-09
BV421-A	-1.16273e-07	7.55354e-09	5.90394e-08	4.21527e-08	1.36554e-07	1.96106e-06	7.64082e-07	-4.89323e-08	2.17354e-08	0	-9.51653e-07	2.47521e-07	4.57209e-08	1.06938e-07	1.39233e-07	2.49317e-07	-3.51133e-09	-6.27012e-07	-1.17025e-07	6.58725e-09	-1.70452e-07	-6.97105e-07	-2.13588e-08
BV480-A	2.94105e-08	9.50806e-10	-2.66796e-08	-3.51784e-09	-2.36915e-08	-7.61164e-08	-4.76051e-07	-2.93681e-08	6.03465e-10	2.34518e-08	0	-2.85694e-07	8.59904e-08	-1.03605e-07	4.24452e-09	2.04715e-08	-1.55812e-09	3.8164e-08	4.56573e-09	-1.37627e-09	-8.28373e-08	6.32276e-08	3.51839e-09
BV570-A	1.46718e-06	-1.86107e-08	-8.43917e-07	-5.47863e-07	1.64972e-07	-1.38754e-05	-6.26404e-06	-3.8326e-07	-1.01005e-07	1.90959e-06	2.37095e-07	0	-3.554e-06	-6.55242e-07	-6.574e-07	-1.19355e-06	-1.04184e-06	-1.22513e-06	1.35727e-06	-5.46973e-08	-6.89066e-07	6.90869e-06	-2.70152e-07
BV605-A	-7.01813e-09	-1.49716e-09	-3.26592e-08	-1.28615e-09	-6.27147e-09	-1.10645e-07	1.18082e-07	3.08578e-08	-2.18856e-08	1.79792e-08	-6.62674e-08	1.64479e-09	0	-1.37443e-10	-1.62917e-09	-2.15489e-08	1.51244e-09	7.51869e-09	9.23498e-09	2.64273e-10	-2.3516e-08	1.49688e-07	-4.26956e-10
BV650-A	-3.58474e-08	-1.35847e-08	-1.85397e-08	-2.5855e-08	6.59112e-09	-1.43942e-06	-2.14604e-07	1.47165e-08	2.20202e-09	5.00191e-08	7.25923e-09	-6.34867e-08	5.84647e-08	0	7.75844e-09	-1.96124e-09	2.34381e-08	-1.39173e-07	5.73084e-08	8.54092e-10	1.55207e-08	2.21367e-07	2.78554e-09
BV711-A	-8.78217e-09	8.90352e-09	5.77276e-08	3.20979e-10	-4.45408e-08	-3.17215e-07	-1.02101e-07	-2.26957e-09	-2.29265e-09	-6.68455e-09	-7.72325e-08	-5.61969e-08	2.07265e-07	-2.50751e-08	0	-1.36726e-08	-1.65373e-08	-4.19847e-10	-3.48976e-08	-2.98216e-09	-9.88838e-08	2.87928e-07	9.13066e-09
BV750-P-A	-4.3088e-09	4.45618e-09	-1.92469e-09	-6.78169e-10	-5.49855e-09	2.80831e-08	-7.00608e-08	1.13977e-08	1.20529e-09	6.44066e-10	-2.93093e-08	-2.13479e-08	-4.3671e-11	-5.50976e-09	-1.31464e-09	0	-4.29759e-09	-6.83469e-10	-2.22751e-09	-3.23624e-09	-1.49975e-08	-4.10974e-09	3.65874e-10
BV786-A	1.46487e-08	-2.76522e-10	-9.68481e-11	-3.529e-09	-1.67062e-08	-5.35406e-08	-4.34436e-08	2.67834e-09	2.21927e-08	4.70553e-08	3.85389e-08	-3.43179e-08	-1.75477e-09	-1.15914e-08	-1.77239e-08	-3.37093e-09	0	6.39272e-08	9.25537e-09	2.51824e-10	-1.16607e-09	1.29924e-07	9.623e-10
BYG584-A	-8.30361e-09	-1.82665e-10	1.04765e-09	5.73362e-09	-4.63767e-09	1.28816e-07	4.71158e-08	7.27706e-10	3.2493e-11	3.47452e-08	-3.6396e-09	1.60526e-09	7.39427e-09	-1.36084e-08	8.75275e-09	3.92667e-09	1.5678e-09	0	-1.41522e-08	3.44291e-10	2.81065e-09	-3.53063e-08	3.22592e-09
BYG670-A	-1.47496e-08	-2.6351e-10	2.79348e-09	7.5564e-08	-1.90844e-08	2.34174e-08	8.14368e-08	1.48459e-08	-1.83612e-09	1.87974e-09	7.40685e-09	1.15607e-09	5.83025e-10	-7.02019e-09	2.59502e-09	-1.81221e-09	-8.08765e-13	2.79913e-09	0	-2.71754e-09	-1.26803e-09	1.06092e-10	7.44963e-09
BYG790-A	4.14412e-08	-2.81132e-08	-9.0385e-08	-2.43993e-07	-1.11777e-07	-6.13738e-07	-2.82719e-07	-1.64458e-08	8.55464e-08	-2.57448e-08	-6.57662e-08	-2.10189e-07	7.67144e-08	-5.90964e-08	-1.7815e-07	-1.04485e-07	9.2385e-08	5.59939e-08	-7.12492e-09	0	-2.33825e-07	2.45949e-07	2.39122e-10
FITC-A	-1.30213e-08	1.42661e-09	7.80145e-08	-3.42524e-09	5.01346e-08	2.92416e-07	8.06343e-07	1.07551e-08	3.04091e-08	-4.65007e-08	-3.1342e-09	1.36028e-07	-7.57553e-08	5.96165e-08	1.67053e-08	4.54479e-08	-1.27934e-08	-4.84303e-08	-1.50533e-08	1.66783e-08	0	-1.89567e-07	-2.14697e-08
PE-CF594-A	1.34186e-09	3.34009e-09	-1.6155e-08	-1.04486e-09	1.96354e-09	1.90321e-08	-2.62291e-08	2.06216e-09	-1.25537e-09	-1.943e-07	1.64849e-09	-1.10066e-08	1.27034e-08	-3.89437e-09	-2.78802e-09	-2.12071e-09	-3.87955e-09	1.76073e-09	-3.94325e-09	4.14886e-10	-4.31432e-09	0	-1.08416e-09
PE-Cy5.5-A	3.56777e-08	-2.53211e-09	7.1279e-09	3.1464e-09	3.97605e-08	1.61067e-07	-1.17518e-08	7.37987e-08	-1.50064e-08	2.07446e-08	1.30474e-08	9.75299e-09	-3.07523e-09	-2.8455e-08	1.83918e-09	-1.76797e-08	-8.7207e-09	-3.1749e-08	-7.20458e-08	-8.33771e-09	-1.50252e-08	3.69927e-08	0

## Sheet: Figure 3d
Figure 3d
iter	scale	lambda	delta	delta.max	delta.change
0	linear	1	0.00167814	0.0182928	-1
1	linear	1	7.31017e-05	0.000538918	-0.900161
2	bi-exp	1	0.000947941	0.0120968	-1
3	bi-exp	1	0.000296746	0.003393	-0.900065
4	bi-exp	1	0.000102939	0.00101602	-0.800085
5	bi-exp	1	4.06837e-05	0.000491718	-0.700091
6	bi-exp	1	1.77174e-05	0.000249085	-0.600093
7	bi-exp	1	8.9373e-06	0.000144885	-0.500094
8	bi-exp	1	4.32464e-06	7.28e-05	-0.400094
9	bi-exp	1	2.11624e-06	3.64008e-05	-0.300095

## Sheet: Figure 3e
Figure 3e
Positive / negative populations
	APC-A	APC-H7-A	BB630-A	BB660-P-A	BB700-P-A	BUV496-A	BUV615-P-A	BUV737-A	BUV805-A	BV421-A	BV480-A	BV570-A	BV605-A	BV650-A	BV711-A	BV750-P-A	BV786-A	BYG584-A	BYG670-A	BYG790-A	FITC-A	PE-CF594-A	PE-Cy5.5-A
APC-A	0	0.00252354	0.00124494	-0.00322503	-9.86071e-05	0.030525	0.0276575	0.0120092	-0.0132492	-0.0145232	0.0223529	0.00373175	0.00570664	-0.00629076	0.00855303	0.000520911	0.000601262	0.000891188	0.0102319	0.000648245	0.0123899	-0.00272	0.00359417
APC-H7-A	0.00106322	0	-0.00329967	0.00216751	-0.0113772	-0.0698749	-0.0185093	-0.00266928	-0.0611351	0.00449848	0.022755	-0.00738945	0.00216001	0.000309694	-0.0041831	-0.0083746	-0.033186	0.00214539	-0.0021002	-0.0183582	-0.00139784	0.00140094	0.00802298
BB630-A	0.00777487	-0.00151993	0	-0.00747105	0.0178117	0.205372	0.0539403	0.00223206	0.00890061	0.00214617	-0.0152617	0.016289	-0.0275074	0.00411099	0.00334838	0.00875925	0.00725422	-0.00473351	-0.00301016	4.16697e-05	0.00186027	-0.0534141	-0.00228456
BB660-P-A	-0.0102145	0.0013675	-0.00223609	0	-0.000581349	0.0171974	-0.00781033	-0.00262354	-0.00228907	0.00847115	0.00119329	-0.0112112	-0.000997292	-0.0110703	-0.0232613	-0.00893596	-0.00105824	0.00364039	0.00216986	-0.000165605	-0.00507577	0.0051671	-0.00033769
BB700-P-A	0.000443786	-8.98642e-05	-7.9514e-05	-0.00108219	0	0.00477827	0.000548395	-0.00178718	-0.000312794	0.000433132	-0.00120257	-0.00106557	-0.000383804	0.000405852	-0.00370129	-6.96428e-06	0.00156174	0.000930706	0.00106292	-0.000666474	-0.000718023	-0.000190834	-0.000856724
BUV496-A	0.000129565	-9.54788e-06	0.000153006	-9.82717e-05	0.000193314	0	-0.00078308	0.000190346	-4.78324e-05	0.000323312	0.000734687	0.000276345	-0.000118609	-2.6138e-05	-5.01389e-05	-1.3525e-05	-2.93208e-05	0.000241367	4.16134e-05	1.46463e-05	7.71888e-05	-0.000414089	-3.95545e-05
BUV615-P-A	0.00372634	0.000652122	-0.015651	-0.00208655	0.00186048	-1.20568	0	-0.0221902	0.00311285	-0.0105852	0.0614909	-0.00193354	0.00517405	-0.00175759	-0.0129491	0.00531081	-0.0109856	0.0012248	0.00405358	-0.0010579	0.0069534	0.1059	-0.00300894
BUV737-A	-5.46424e-05	6.17489e-05	-0.000115896	0.000137115	-0.00206068	0.00339733	0.00139179	0	-0.00354658	0.000355746	-0.00118067	-0.000735257	-0.000287377	-0.000226615	0.000200556	-0.00122044	5.46952e-05	0.000339823	0.000145559	-6.12695e-05	-0.000529557	-0.000232544	-0.000202252
BUV805-A	8.6352e-06	2.70076e-05	2.89152e-06	-6.43641e-06	7.22604e-06	-0.000356269	-3.00566e-05	9.90347e-06	0	1.51784e-05	-1.31898e-05	-9.65662e-05	6.37584e-05	4.04945e-05	1.4893e-05	0.000114892	-0.000151424	3.33883e-05	-1.0522e-05	1.81473e-05	-7.4322e-06	-1.79172e-05	-4.55168e-06
BV421-A	0.00326975	0.000112531	0.000428568	-0.000658649	-0.0027689	-0.0165162	-0.0131009	-0.00086271	-0.00290398	0	0.000711566	-0.00573138	-0.00320006	-0.00305773	-0.00198682	-0.00401892	-0.00206541	0.02066	0.0015913	-0.000228586	0.00110962	0.00580998	0.00074291
BV480-A	-0.00266172	-0.000396528	0.0020592	0.000872854	0.00208999	-0.0346002	0.0289691	0.00156123	0.00359745	-0.00817144	0	0.0189277	-0.0035242	0.00426241	0.00354949	0.00421581	0.00308731	-0.00447383	4.05339e-05	0.000173187	0.00510445	-0.00225244	0.000491984
BV570-A	-0.000865849	3.74315e-05	-0.000889482	0.000847893	0.00131417	0.00735288	0.00501391	0.00147539	0.00059946	-0.00207054	0.000992364	0	-0.000177982	0.000848348	-0.002059	0.00252169	0.000418922	-0.000960566	-0.00234344	4.94612e-05	0.00227018	0.00592443	-0.000487204
BV605-A	0.00998975	-0.000639806	-0.0164361	0.00260858	0.00761635	0.291086	-0.132619	0.0243463	0.000848981	0.0218569	-0.00705211	-0.219381	0	-0.0893031	0.0123575	-0.00582421	0.00674098	0.042465	-0.00148063	0.000160726	-3.14212e-05	-0.0118357	-0.00255751
BV650-A	-0.00326638	0.000319738	0.000144218	0.00059215	-0.000465751	-0.00652113	-0.00117092	-0.000747701	0.00404087	-0.00255129	0.00311232	0.00397241	-0.000740948	0	-4.43376e-05	0.00741913	-0.00571031	-0.00100938	-0.000956003	6.10444e-05	0.000963921	0.000421775	0.000339386
BV711-A	-0.00241136	0.00306919	0.00134012	0.00922612	-0.0876104	0.00917878	-0.000652442	-0.0715846	-0.00168116	-0.00314912	-0.00564409	-0.00589436	0.00477706	-0.0330276	0	-0.096922	0.0159534	-0.0257445	-0.0124977	-0.0036993	-0.00273846	-0.00166929	0.0336151
BV750-P-A	-0.00194254	0.00148741	0.00236526	-0.000105998	0.00881588	0.0220257	0.0352833	-0.0335183	0.0598584	0.00397653	0.00389314	0.0139462	-0.00467017	0.0104047	-0.0406001	0	-0.123409	-0.000957052	0.000586486	-0.000439107	0.00271694	-0.00608581	-0.00174948
BV786-A	-0.00194173	-0.00250815	0.000311303	0.00108676	0.000495214	0.0265248	0.000354038	0.0100049	-0.0498078	0.000928525	-0.00399277	0.00780804	-0.00255412	-0.00304175	0.00374684	-0.0599272	0	-0.00455817	-0.000149924	-5.1986e-05	0.00236349	0.00261124	-0.000518281
BYG584-A	0.00133854	-0.000280747	0.00215707	-0.00153572	0.00797575	0.00712036	0.00141748	0.000711264	0.00268346	0.00234671	0.0117553	-0.0253502	0.0113976	0.00149561	-0.00427669	0.00173836	-0.000594769	0	0.00404147	0.00148092	0.00853352	-0.0311252	-0.00521835
BYG670-A	0.00612696	-0.000396242	0.00222422	-0.0161742	0.040137	0.0138011	0.0331586	-0.00320428	0.00487287	0.00279596	0.00205567	0.000570371	0.000982997	-0.00233282	-0.0197039	0.000810847	0.000649766	0.0179546	0	0.00133573	0.00310244	-0.00734484	-0.0232787
BYG790-A	-0.00120141	0.00171028	0.00129449	0.000294701	0.0014515	0.00450748	0.0174605	-0.000831979	0.0056461	-2.92994e-05	0.00497365	0.00640335	-0.000486862	0.00241577	0.00115806	0.00388185	-0.00622525	-0.00143077	0.000418219	0	0.00294667	-0.0012984	5.46887e-05
FITC-A	-0.00121996	-3.56895e-05	0.000805391	0.000919462	-0.000284385	-0.0117008	0.005202	0.000416566	1.3227e-05	-0.000523572	0.00587673	0.00455552	-0.00112227	0.00108174	0.000905931	0.00077446	0.00064412	-0.000761235	0.00014802	4.23887e-05	0	-0.000229674	0.000512693
PE-CF594-A	-0.00022756	-7.06894e-05	0.00130174	0.000746496	9.97224e-05	0.0631301	-0.0250658	0.0017102	-0.000601326	0.00169011	-0.00315632	-0.00327872	0.00169241	-0.000797349	-0.000454914	0.000422914	0.000638111	0.00779346	-0.000208593	0.000386493	-0.000410755	0	0.000329127
PE-Cy5.5-A	0.00090962	9.88426e-05	0.00116647	0.000963213	0.00228112	0.00493628	1.89951e-07	0.00891957	-0.00282999	-0.00119458	5.46258e-05	0.0105767	-0.00145502	0.000738414	0.0192678	-0.00323662	-0.000572286	-0.00529854	-0.00585417	3.43007e-05	0.000586532	0.00113463	0
AutoSpill initial
	APC-A	APC-H7-A	BB630-A	BB660-P-A	BB700-P-A	BUV496-A	BUV615-P-A	BUV737-A	BUV805-A	BV421-A	BV480-A	BV570-A	BV605-A	BV650-A	BV711-A	BV750-P-A	BV786-A	BYG584-A	BYG670-A	BYG790-A	FITC-A	PE-CF594-A	PE-Cy5.5-A
APC-A	0	0.000748279	-8.32933e-05	-0.00438406	0.00198834	0.00593503	-0.000454701	-0.00215544	-0.0014779	-0.000218356	-0.00515034	-0.00517503	0.000576185	-0.00103368	-0.00276888	-0.000532903	-0.0017391	0.00231116	0.00455991	-4.05976e-05	-0.000888625	0.00165835	0.000369528
APC-H7-A	0.00205021	0	-0.00277982	-0.000121735	-0.00902907	-0.0334518	-0.0124988	0.00634782	0.0213645	-0.0041446	0.023054	-0.00553778	0.00396362	-0.00259986	0.000966467	-0.00035925	0.0133474	0.0024465	-0.00026127	0.000103952	0.00233852	0.0147056	0.00489035
BB630-A	-0.00267327	-0.000276209	0	0.00063321	-0.000331515	0.0758798	0.0416097	0.000121962	-0.000591711	0.00396276	-0.0155665	0.0188322	-0.018473	0.00905754	0.0067611	0.00609946	0.000129487	-0.00387226	0.00105033	0.000165479	-0.00181982	-0.0380429	0.00218436
BB660-P-A	0.00202645	0.000654575	0.00150738	0	-0.00123691	0.0100558	0.00598635	-0.00200214	0.000134073	0.00124688	-0.00638366	0.00193777	-0.000872023	0.000776103	0.00187749	0.00157202	0.00155544	-0.00223399	0.000269988	0.000131768	-0.00054111	-0.00330891	0.00113367
BB700-P-A	0.0002774	0.000177514	0.000228833	-4.24828e-06	0	0.00300143	0.00177681	-0.00238999	0.000994018	0.000433701	-0.00120622	0.00022317	-0.00028795	-8.11132e-05	-0.0013081	0.0014853	-0.000578309	-9.33996e-05	0.000176708	9.90476e-05	-9.65472e-05	-0.000807333	-9.34084e-05
BUV496-A	-6.88457e-06	8.21691e-06	0.000201928	-4.29161e-05	0.000148519	0	0.000743285	-0.000173748	4.86884e-05	7.90032e-05	0.000818769	6.33612e-07	-0.00043108	-5.01682e-05	-0.000371464	1.08231e-05	-1.88853e-05	0.000121545	-7.1198e-05	-1.45186e-06	0.000153697	-0.000653834	-3.39214e-05
BUV615-P-A	0.00101412	0.000313517	-0.00646015	-0.00146383	-0.00143341	-0.304817	0	-0.00217716	0.00169085	0.00509761	-0.00524327	0.0121601	-0.00492686	0.00703054	-0.0039375	-0.000600776	-0.00316514	-0.00197885	0.00290433	-0.000432479	-0.00209178	0.0615053	-0.00120802
BUV737-A	0.00030257	0.000269537	6.43815e-05	1.30071e-06	-0.000360528	0.00151288	0.000122014	0	0.000202885	0.000598921	-0.00146609	-0.000437408	-0.000381288	-0.000155895	0.000318897	0.000506394	4.55921e-05	0.000250395	-0.000159947	3.94684e-05	-0.000320543	-0.00023213	0.000243209
BUV805-A	-1.24715e-05	1.97465e-05	3.4484e-06	5.45692e-06	3.02307e-05	8.67726e-05	4.31219e-05	4.36608e-05	0	-1.63937e-05	6.1032e-05	1.41152e-05	3.56802e-05	1.05622e-05	2.15085e-05	5.11563e-05	1.42579e-05	2.22162e-05	9.13546e-06	2.14679e-05	3.40449e-05	2.12759e-06	-1.22395e-06
BV421-A	-0.000127411	-1.69394e-05	0.00059814	-1.94811e-05	0.000873999	0.0115338	0.00404528	-0.00118149	-0.000502106	0	-0.00489604	-0.000488373	-0.000784618	-0.000497997	-0.000653962	-0.000110264	-0.000445147	0.000111768	-0.000180594	6.66642e-05	-0.00109513	-0.00320708	-0.000397689
BV480-A	-0.000486179	-2.87523e-05	0.000180635	0.000127925	-0.000195502	0.00221736	-0.00128157	2.21954e-05	0.000130073	-0.000651829	0	0.00263428	0.000553573	0.00185495	0.000948588	0.00100828	0.000477329	-0.000956282	-0.000108272	-2.67791e-05	0.00134142	0.000118063	0.000227762
BV570-A	-0.000180254	3.95337e-05	8.47625e-05	8.56962e-05	-0.000491403	-0.00459955	0.0033548	-0.000146321	0.000127664	-0.000380043	0.00185923	0	-0.000826387	0.00121746	-6.29331e-06	0.00121418	-0.000366375	-0.000132796	0.000333586	0.000153789	0.00015372	6.05557e-05	0.000365057
BV605-A	0.0149141	0.00140166	-0.0377748	-0.000479831	-0.0159198	-0.0730856	-0.172876	-0.0186874	-0.0126873	0.0323511	-0.0792644	-0.274878	0	-0.101242	-0.00336922	-0.0295833	-0.0109373	0.0561088	-0.00393222	-0.00111775	-0.0369031	0.0471352	-0.00200899
BV650-A	0.000568987	0.000249378	-0.00042726	0.000118705	-0.00143463	-0.0055256	-0.00118224	0.00177321	0.000723208	-0.000409379	0.0027907	3.14607e-05	0.00164704	0	0.00213254	0.00125503	-0.000520022	-0.000532678	0.000423805	8.13725e-05	0.000323729	0.00182962	0.000741872
BV711-A	0.00157736	0.00374958	-0.00321895	0.00804689	-0.0857356	-0.0396846	-0.0559587	-0.0329923	-0.00576131	0.0132045	-0.0348346	-0.0338235	-0.0044471	-0.0335678	0	-0.0288918	-0.00852648	-0.0173129	-0.0139644	-0.00376943	-0.0136717	0.0112203	0.0341036
BV750-P-A	0.0027417	0.00158903	-0.00156439	-0.000763748	-0.00418412	-0.0196613	-0.0255458	-0.013666	0.00915953	0.00679324	-0.0160842	-0.0121608	-0.00776854	-0.00406608	-0.0289775	0	-0.0436383	0.00303998	-7.20143e-05	-0.000405141	-0.00704541	0.00512443	0.000875784
BV786-A	0.000392903	-0.00114842	-0.000412758	-0.000284824	-0.00256291	0.000851159	-0.00980948	0.0068443	-0.018639	0.00531417	-0.0110311	-0.00836709	-0.0020682	-0.00496636	0.00152152	-0.0474265	0	0.00102237	0.000376077	0.000220169	-0.00406208	0.000990808	-0.000389354
BYG584-A	0.000697143	-0.00022657	0.000256355	-0.00114159	0.00582949	0.00313608	0.000126988	0.000447698	0.000652567	0.000737286	-0.000390744	-0.00477543	0.00362583	-0.00117836	-0.00525819	-0.000392334	-2.55386e-05	0	0.00466172	0.000590253	0.000774727	-0.00948309	-0.00272076
BYG670-A	0.00153093	-0.000129234	0.000588362	-0.00407032	0.011932	0.0126556	0.00348292	0.000755813	-0.00128052	0.00246603	-0.00711063	-0.00303269	-0.00252676	-0.00257582	0.000190623	-0.000155764	-0.001167	0.00686322	0	0.00172099	-0.00217658	-0.00542472	-0.00981843
BYG790-A	-0.000224232	0.000454497	6.76904e-05	7.10661e-05	-0.00038775	0.00169615	-6.41441e-05	-1.2106e-06	0.000849473	3.97921e-05	-0.00125004	0.000123813	5.90043e-05	0.000215467	0.000551555	0.00170518	1.94796e-05	0.000505718	-0.000232417	0	-6.26292e-05	-0.000123478	0.000668688
FITC-A	-0.000293455	-8.22593e-06	0.000399918	0.000257942	0.000268672	0.00163767	0.000659224	-0.000226923	-2.44462e-06	-0.000896513	0.00256767	0.00184771	-0.000556099	-7.95224e-06	0.000273719	0.00035178	0.000113662	-0.000393273	8.56767e-05	-1.68357e-05	0	-0.000268624	1.55455e-05
PE-CF594-A	0.000275684	-3.25897e-05	6.94909e-05	0.000166283	-0.000776489	0.0123908	0.00583246	0.000362164	0.000232027	9.52072e-05	-0.000354561	0.00142334	-9.78422e-05	0.000773117	0.000858313	0.000431705	-5.14815e-05	-0.000791627	8.14292e-05	9.09778e-05	3.85436e-05	0	0.000334798
PE-Cy5.5-A	0.000193532	2.84597e-05	0.000379895	4.07211e-06	0.00345824	0.000900622	0.00196502	0.00194982	0.00140126	0.000320513	0.000213992	0.00241281	0.000546533	-0.000314707	-0.00294183	0.0015331	-0.000555275	-0.00122024	-0.00177816	-0.000120801	0.000365686	-0.00232937	0
AutoSpill final
	APC-A	APC-H7-A	BB630-A	BB660-P-A	BB700-P-A	BUV496-A	BUV615-P-A	BUV737-A	BUV805-A	BV421-A	BV480-A	BV570-A	BV605-A	BV650-A	BV711-A	BV750-P-A	BV786-A	BYG584-A	BYG670-A	BYG790-A	FITC-A	PE-CF594-A	PE-Cy5.5-A
APC-A	0	1.71617e-08	2.03386e-07	6.20794e-08	-5.28807e-07	-1.87727e-06	7.27422e-05	-4.03819e-08	-1.8175e-08	-2.67831e-08	9.56529e-08	-7.13864e-08	9.50046e-09	-2.68375e-06	3.62902e-08	5.30666e-08	-1.60618e-08	-1.97219e-07	-1.75369e-07	-5.10537e-08	3.03412e-08	8.83045e-08	2.98457e-07
APC-H7-A	1.19625e-07	0	-7.99232e-08	-1.95109e-08	1.21358e-08	6.52856e-07	-1.06683e-06	8.7645e-08	-1.3862e-08	2.48954e-10	5.23468e-09	-3.92004e-08	1.02821e-09	-5.01732e-08	-8.61874e-07	-4.66675e-08	-1.27562e-08	-1.2488e-08	-3.9735e-08	-5.81752e-09	-1.73197e-08	1.64601e-08	1.23949e-08
BB630-A	-1.22813e-07	1.50308e-08	0	2.37618e-08	-1.55441e-08	4.20467e-07	-4.49099e-07	-5.66888e-08	9.21904e-08	8.82055e-09	-2.26516e-08	3.16245e-08	-3.12585e-08	-3.4425e-08	1.28588e-06	-5.66739e-05	-2.43973e-07	4.30773e-08	6.45488e-08	-3.81739e-09	7.41382e-09	4.82023e-08	-2.33278e-08
BB660-P-A	-4.66584e-08	-1.87702e-09	9.5172e-09	0	-6.89415e-09	-5.64529e-07	1.01496e-07	-5.88696e-09	3.50755e-09	-1.20829e-09	-3.07096e-10	1.41312e-08	-4.57109e-09	4.49868e-08	4.17178e-07	-1.3669e-09	3.04438e-09	3.63841e-09	1.5304e-08	4.93095e-09	5.78208e-09	-7.10959e-10	-3.98562e-09
BB700-P-A	-2.38526e-09	-3.7321e-10	1.23383e-09	6.5438e-10	0	-4.06079e-07	9.1314e-08	3.26277e-09	1.04615e-09	4.81061e-12	-1.35947e-10	6.68148e-09	-6.4726e-09	7.03345e-10	7.86606e-08	1.47271e-09	2.63235e-10	9.60785e-10	4.81014e-09	-6.65915e-10	6.85872e-10	-8.38829e-10	-9.79515e-10
BUV496-A	-6.98447e-09	-1.54517e-10	5.38364e-10	1.7892e-09	-1.78734e-09	0	-5.38577e-09	-5.6111e-09	1.27937e-08	-1.16493e-09	4.93881e-09	1.06044e-08	-1.89357e-09	7.06765e-09	1.66371e-06	5.28659e-08	-2.06299e-08	-1.66513e-09	2.45602e-09	9.34495e-11	4.07165e-09	-2.59623e-09	8.18472e-10
BUV615-P-A	-5.04152e-07	-3.98278e-08	-1.81977e-08	1.02501e-07	2.49887e-09	-6.63914e-07	0	3.13294e-08	4.9152e-08	-2.12762e-08	1.08743e-07	1.97962e-07	-7.44076e-08	1.80697e-07	-3.42838e-06	2.05301e-07	6.22172e-08	1.00101e-07	2.90919e-07	2.65235e-08	8.00125e-08	-9.05515e-08	-1.17346e-07
BUV737-A	-5.13719e-09	-1.94677e-09	3.04673e-09	-9.35623e-10	1.52548e-08	-1.12362e-06	9.44065e-09	0	-4.13264e-09	-1.1481e-10	7.03294e-10	3.81162e-09	1.18323e-09	-8.68345e-10	8.26415e-08	-1.58031e-08	9.99044e-09	6.87251e-09	8.38665e-09	1.817e-09	-1.25466e-09	-1.78317e-09	-9.79862e-09
BUV805-A	7.92408e-10	1.8534e-11	4.62426e-11	-5.77618e-11	1.76279e-11	1.66245e-09	-9.84739e-11	3.19875e-11	0	1.60518e-11	-9.06595e-12	-1.38112e-10	3.10071e-10	-3.92054e-10	-4.29397e-09	-7.77918e-12	-2.14539e-11	2.06365e-10	-2.42758e-10	1.01142e-11	-3.64703e-11	-1.49232e-11	1.32364e-10
BV421-A	-2.02848e-08	-1.52456e-09	-6.74324e-09	4.4727e-09	-4.54486e-09	-1.45299e-08	1.59572e-07	-2.78749e-09	1.97514e-09	0	8.75694e-10	8.78002e-09	-2.75829e-09	1.31862e-08	2.82105e-07	9.13557e-09	1.42085e-09	3.49142e-09	1.44452e-08	6.66779e-10	4.80811e-09	3.40988e-10	-2.62459e-09
BV480-A	1.01105e-08	7.27834e-10	-3.12348e-11	-2.00342e-09	1.66298e-09	6.44432e-08	3.48273e-08	1.22186e-09	-9.46346e-10	5.72802e-10	0	-2.83367e-09	-1.50746e-09	-1.16602e-09	-1.2929e-07	2.91005e-09	-5.834e-10	-2.18291e-09	-7.45905e-09	-8.29128e-10	-2.6462e-09	-1.23219e-09	1.80613e-09
BV570-A	3.58304e-09	1.88242e-10	7.2305e-10	-2.64218e-09	6.26489e-09	-1.0797e-07	-4.93532e-08	1.38756e-10	-7.32023e-10	9.33074e-10	-6.22278e-10	0	-7.31484e-10	-6.70829e-09	-9.66892e-08	5.64347e-09	-3.20001e-10	8.43815e-10	-3.29248e-09	-7.96677e-10	-4.94472e-10	-5.69584e-11	-1.64751e-09
BV605-A	-1.46849e-08	2.61948e-08	5.55267e-08	1.36433e-07	-1.00047e-06	-2.9091e-07	-1.80434e-07	-2.09571e-07	2.72544e-08	-5.50929e-08	3.5753e-08	4.51879e-08	0	2.46523e-07	8.98422e-07	-1.53352e-07	3.44505e-09	-4.60638e-07	-2.78112e-07	-4.23103e-08	2.65266e-08	-5.28861e-08	5.0331e-07
BV650-A	4.64082e-09	1.89548e-09	2.61195e-09	3.56439e-09	-3.65051e-08	1.05051e-06	-5.40506e-07	-4.22837e-09	-2.79572e-09	-1.18101e-09	-5.23626e-10	-6.06042e-09	-4.84318e-10	0	-7.51426e-08	1.07061e-08	-2.33621e-10	-1.77981e-08	-2.26468e-08	-3.0021e-09	-1.12777e-09	-2.15593e-10	2.60744e-08
BV711-A	-3.54043e-07	-4.81203e-08	4.82216e-07	-8.0266e-10	1.17771e-06	6.17917e-06	4.64947e-06	2.49926e-07	1.51671e-07	1.19605e-07	-7.78402e-07	1.51134e-06	-9.89221e-07	5.32744e-07	0	3.65906e-07	2.7879e-07	-1.14495e-07	1.15856e-08	5.66663e-08	-6.24667e-08	-1.54144e-06	-5.28039e-07
BV750-P-A	-1.00225e-08	1.07212e-08	-5.20624e-07	3.52431e-08	-2.3943e-08	-4.80952e-05	-1.9446e-07	1.37851e-07	-1.57121e-08	6.36405e-09	-7.99124e-08	-2.95624e-07	2.10627e-07	-1.27616e-07	3.87415e-07	0	-1.29977e-07	4.56639e-08	-1.0108e-08	-1.63764e-08	-9.58861e-08	4.60299e-07	-2.17612e-08
BV786-A	-4.26917e-08	-2.14037e-09	-1.08139e-05	1.04628e-08	-8.90558e-09	8.14372e-07	-5.6216e-08	2.19916e-05	1.31598e-09	-1.66826e-09	-1.88255e-09	2.17186e-08	3.09572e-09	1.67812e-08	5.02344e-07	-7.68967e-08	0	3.67029e-09	1.99453e-08	2.33431e-08	5.95112e-09	-2.72339e-09	-5.39483e-09
BYG584-A	-9.39472e-09	5.94133e-10	4.54525e-09	1.41169e-09	-7.93869e-09	7.48117e-07	1.43538e-07	-7.34705e-10	-8.67635e-10	1.90167e-09	-2.52784e-09	-1.63496e-08	1.58546e-08	-1.41046e-08	-5.48519e-08	3.76306e-08	3.11653e-10	0	-3.64404e-09	-2.26736e-09	2.79816e-09	1.88352e-09	5.50047e-09
BYG670-A	-5.80571e-08	1.21915e-09	7.48566e-09	3.09383e-08	-1.09294e-07	-4.41177e-07	-9.78933e-06	-9.37723e-08	8.71113e-10	1.06797e-09	-1.72881e-08	3.0381e-09	2.85327e-08	2.06163e-07	2.10334e-07	5.03488e-08	5.06968e-09	-4.22014e-08	0	-3.1853e-10	-2.54904e-08	-3.32245e-08	6.4365e-08
BYG790-A	-7.16013e-09	2.35029e-11	4.66273e-09	1.21313e-09	-4.3175e-09	3.68545e-08	-1.71471e-09	-4.08101e-09	4.31646e-10	-2.2128e-10	6.19658e-11	1.67892e-09	4.49317e-10	-2.31754e-09	3.12075e-08	5.51697e-09	-1.23367e-09	-1.356e-09	1.96181e-10	0	1.02856e-09	1.12447e-09	2.05526e-09
FITC-A	1.10492e-08	6.38171e-10	-1.91341e-09	-2.38236e-09	4.06106e-09	6.72205e-07	-8.27407e-09	8.89767e-10	-7.387e-10	5.82777e-10	-8.59484e-10	-2.87789e-09	-6.51907e-10	2.65529e-09	-1.12768e-07	7.47319e-09	-5.47708e-10	4.56684e-14	-4.4182e-09	3.28884e-10	0	-1.08642e-10	1.78881e-10
PE-CF594-A	9.10119e-10	1.02606e-10	-4.24252e-10	-8.63786e-10	-6.86265e-09	-6.18248e-08	-3.64885e-08	5.39381e-09	9.6018e-11	-1.07146e-10	-2.82632e-10	1.87416e-09	-7.2435e-10	-5.5578e-09	-2.40266e-08	-1.25975e-08	-2.21807e-09	1.20233e-09	2.63604e-09	-3.67664e-09	3.73251e-09	0	-1.1428e-09
PE-Cy5.5-A	2.83638e-05	7.20506e-09	6.35917e-08	-9.43101e-09	-1.52049e-06	-4.17555e-07	1.44351e-07	4.00666e-05	1.68077e-09	-3.4281e-09	-2.45495e-09	1.07825e-07	-2.39321e-07	2.04258e-05	5.70333e-06	-5.3211e-09	1.6041e-09	-4.36894e-07	-1.39738e-06	-1.63301e-06	1.13011e-06	1.2774e-07	0

## Sheet: Figure 3f
Figure 3f
iter	scale	lambda	delta	delta.max	delta.change
0	linear	1	0.0227937	0.304817	-1
1	linear	1	0.00273242	0.0276904	-0.902006
2	linear	1	0.000955373	0.0147206	-0.802184
3	linear	1	0.000245421	0.00373016	-0.702255
4	bi-exp	1	0.00177705	0.0184194	-1
5	bi-exp	1	0.000660999	0.00891289	-0.900112
6	bi-exp	1	0.000317391	0.00444727	-0.800146
7	bi-exp	1	0.000149074	0.00165822	-0.700163
8	bi-exp	1	9.2103e-05	0.00120697	-0.600168
9	bi-exp	1	6.50708e-05	0.000888008	-0.500171
10	bi-exp	1	5.16898e-05	0.000770719	-0.400173
11	bi-exp	1	3.60555e-05	0.000517728	-0.300174
12	bi-exp	1	2.56447e-05	0.000356908	-0.200175
13	bi-exp	1	2.79536e-05	0.000501246	-0.100175
14	bi-exp	1	2.48484e-05	0.000445782	-0.00017522
15	bi-exp	1	1.94211e-05	0.000284887	-6.41578e-05
16	bi-exp	1	1.59033e-05	0.000224346	-3.01488e-05
17	bi-exp	1	1.6031e-05	0.00024985	-1.33043e-05
18	bi-exp	1	1.73656e-05	0.000235867	-7.47374e-06
19	bi-exp	1	1.40638e-05	0.000224239	-5.1007e-06
20	bi-exp	1	1.3967e-05	0.000224111	-3.77228e-06
21	bi-exp	1	1.35184e-05	0.000224236	-2.2537e-06
22	bi-exp	1	1.17129e-05	0.000224159	-1.39318e-06
23	bi-exp	1	1.51146e-05	0.000236204	-1.2839e-06
24	bi-exp	1	1.33493e-05	0.000224252	-1.14991e-06
25	bi-exp	1	1.36395e-05	0.000224258	-5.78157e-07
26	bi-exp	0.1	5.56834e-06	7.75533e-05	-1
27	bi-exp	0.1	5.23726e-06	7.27422e-05	-0.9

## Sheet: Figure 3g
Figure 3g
Positive / negative populations
	APC-A	APC-H7-A	APC-R700-A	BB630-A	BB660-P-A	BB700-P-A	BB790-P-A	BUV395-A	BUV496-A	BUV563-A	BUV615-P-A	BUV661-A	BUV737-A	BUV805-A	BV421-A	BV480-A	BV570-A	BV605-A	BV650-A	BV711-A	BV750-P-A	BV786-A	BYG584-A	BYG670-A	BYG790-A	FITC-A	PE-CF594-A	PE-Cy5.5-A
APC-A	0	-5.86e-06	-2.12e-05	9.29e-06	0.000428969	-0.000612813	7.18e-06	-3.53e-07	2.73e-05	1.06e-05	-5.75e-05	0.00111935	-6.09e-07	7.38e-05	0.000127717	3.38e-06	-0.000122218	0.000157138	-0.000514115	0.000563497	0.000185438	-2.3e-05	-0.0001124	-0.00108391	6.55e-06	-4.75e-07	-3.25e-05	0.000299053
APC-H7-A	-0.0498694	0	-0.00783108	2.4e-05	0.00238482	0.00128841	0.00716766	0.000691203	4.6e-05	-0.00323638	0.00151701	-0.0168853	0.00175181	-0.0270492	0.000721804	-0.00389613	0.0012105	-0.00103372	-0.0079356	0.00585243	-0.011298	-0.00555059	0.00157491	-0.0114384	-0.00563526	-0.00213637	-0.00343892	-0.000628118
APC-R700-A	0.000193067	0.000218226	0	-1.17e-06	0.000226867	-0.00262559	0.000130069	5.15e-05	-2.51e-05	2.94e-05	9.96e-05	-0.000262832	0.000134997	-8.43e-05	-6.36e-05	5.75e-05	2.25e-05	-6.89e-05	0.000369912	0.00275009	0.00121936	-0.00109264	-0.000593662	-0.000644105	0.000152011	2.44e-05	3.04e-05	0.0010735
BB630-A	-0.00320763	7.61e-06	0.0001588	0	0.00163049	-0.000604576	-0.000145483	-1.29e-05	0.00013258	-0.000564747	-0.000540371	0.00185094	-0.000680054	0.000769005	0.00053974	-0.000107239	0.00199937	-0.00423362	0.000353436	-0.000121812	0.000722132	-0.000367666	-9.59e-05	0.00125525	-5.08e-05	-0.000192847	0.00473807	-0.00033124
BB660-P-A	0.000219138	0.000161069	-0.000146881	-0.000104748	0	0.000392871	0.000158908	-3.36e-05	-5.56e-06	-0.000103043	-0.000355181	0.00167831	-0.00016916	0.000375028	0.000452812	4.9e-05	-0.000488357	0.000546385	-0.000972781	0.00182015	0.00092946	-0.00141858	2.22e-05	-0.000273523	-0.000111637	1.23e-05	0.000118597	0.000154845
BB700-P-A	0.00228462	-3.99e-05	-0.00356084	0.000872019	-0.00396726	0	-0.0102404	-0.000299862	0.000213853	5.47e-05	-0.00103879	0.00974264	0.000191073	-0.000651038	0.00131165	-0.000116627	-0.000428437	0.00257509	-0.0128318	-0.0346967	-0.00886489	0.0106854	0.00308375	-0.000461682	-0.000551466	0.000313293	-0.000991629	-0.00803418
BB790-P-A	-0.000232223	-0.00016211	-6.02e-05	-0.000594482	0.000166729	0.00141747	0	8.84e-05	-8.93e-05	0.000595485	5.28e-05	-0.000409566	-0.000426877	-0.0011056	-0.000509212	0.000105607	-0.000181588	0.000348156	-8.43e-05	-0.00135644	0.000183383	0.00222282	-0.000167996	0.000244884	4.55e-05	-0.000147749	0.000200721	-0.000243542
BUV395-A	-7.88e-05	-3.33e-05	3.67e-06	7.92e-05	-1.02e-06	0.000412222	-6.19e-05	0	0.00227719	0.000359395	0.000392995	0.0002157	0.000130017	0.000391633	0.000464906	-0.000128446	0.000142434	-0.000160721	-0.000204831	-0.000113514	0.00023533	-5.21e-05	-2.01e-05	0.00017371	5.64e-05	1.5e-05	-0.000407109	-0.000119243
BUV496-A	0.000117431	0.000167408	-0.000223629	-0.000678845	-0.000247461	9.53e-05	9.35e-05	0.00316406	0	0.00974596	-0.00341194	0.00436987	-0.000405946	0.000609285	-0.00315771	0.00461926	-0.00286593	-0.00128371	6.55e-05	0.00054401	7e-05	-0.000978251	-0.0017413	0.000109608	-5.22e-05	0.000509255	0.00365587	-0.000290497
BUV563-A	-0.000219187	-2.82e-05	6.28e-05	-0.000212855	0.000282198	-0.000312777	8.08e-05	-0.000362702	-9.84e-05	0	-0.001222	0.00119106	-0.000310335	-0.000350615	-0.000106654	-0.000526412	-0.000450421	0.000258658	-8.82e-05	2.31e-05	-8.24e-05	-7.64e-05	-0.000977446	-0.000683488	-5.49e-05	-0.000217652	0.00116705	2.51e-05
BUV615-P-A	0.0010794	3.32e-06	7.51e-05	0.00174485	-0.000311061	0.000282077	-5.34e-05	-0.000331899	8.35e-05	-5.3e-05	0	-0.0064348	-0.000712223	0.000751373	-2.3e-05	-1.6e-05	0.00123758	-0.00199798	0.000450311	-1.87e-06	1.01e-05	-2.14e-05	0.000764684	0.000642048	6.12e-05	-3.6e-06	-0.00753327	-1.3e-05
BUV661-A	-0.000979022	-1.72e-05	6.92e-05	-4.95e-06	8.97e-05	-0.000211134	4.79e-05	-5.51e-05	3.98e-06	1.99e-05	-3.49e-05	0	-0.000246562	7.24e-06	1.07e-05	-1.37e-06	-1.18e-06	-2.08e-05	0.000139304	5.12e-05	0.00011708	-0.000101769	-3.89e-05	-0.000164277	3.04e-06	-1.43e-07	4.47e-05	8.13e-05
BUV737-A	0.000245327	-0.000108092	-0.000476732	2.23e-05	9.81e-05	-0.000782228	-0.000312642	0.000107456	-4.26e-05	-1.71e-05	6.09e-05	8.7e-05	0	-3.12e-05	-9.36e-05	1.37e-05	6.79e-05	-4.12e-05	-7.08e-06	0.00073459	7.18e-05	0.000152187	-9.41e-05	-3.45e-05	9.02e-05	2.71e-05	-4.44e-05	0.000134024
BUV805-A	-3.05e-05	-2.55e-05	1.66e-05	-9.42e-06	4.55e-05	-0.000230834	5.28e-05	-2.55e-05	1.39e-05	-3.5e-05	4.11e-05	-2.63e-06	7.51e-05	0	-1.38e-05	2.92e-05	-2.5e-05	-5.73e-05	-6.51e-06	0.000133502	-2.95e-05	0.000156333	-3.03e-06	-4.24e-05	1.01e-06	7.04e-06	3.33e-05	7.91e-05
BV421-A	-1.25e-06	4.67e-06	-4.55e-06	3.07e-06	4.13e-07	-1.82e-05	4.16e-06	1.52e-05	7.21e-05	-2.5e-05	1.87e-05	-5.55e-05	1.48e-05	1.59e-05	0	8.25e-05	6.33e-05	-3.75e-05	3.1e-05	5.83e-06	-9.83e-06	-1.04e-05	5.33e-06	-2.5e-07	-4.95e-06	8.64e-06	9.75e-07	9.28e-06
BV480-A	-0.000159782	2.54e-06	-6.91e-05	0.000159221	-8.13e-06	0.00029822	-4.21e-05	-0.000340913	0.00333197	0.000102569	0.000196084	0.000293293	8.36e-05	0.000556598	0.000238445	0	0.000286224	6.63e-05	0.000501125	0.000566162	4.64e-05	-6.42e-05	7.2e-05	0.000112114	3.49e-05	8.99e-06	-0.000514477	-0.00011831
BV570-A	6.73e-05	-4.89e-06	-4.61e-05	8.16e-05	-0.000100466	0.000112831	2.67e-06	-5.3e-05	-2.07e-06	0.00358325	0.000723381	-0.000528269	-0.000178053	0.000248104	0.000216173	-3.76e-05	0	-0.00191098	0.000625231	0.000277938	0.000186616	-0.000185456	-0.00410372	0.000315458	3.68e-05	-8.09e-06	0.00132198	-0.000162432
BV605-A	-6.37e-05	1.13e-05	-0.000236422	0.000361239	4.25e-05	-0.000291271	0.000287931	-6.49e-05	7.21e-05	0.00149481	-0.0017989	0.00456148	-0.000454626	9.64e-05	0.00224198	-2.15e-05	-0.000199455	0	-0.00355001	0.0035644	-0.00184859	0.000483958	-0.000317956	-0.000119677	-0.000150126	-1.24e-05	-0.00167253	0.000126132
BV650-A	1.33e-05	5.73e-05	0.000123912	-4.8e-05	0.000277038	-0.000609511	0.000106618	3.5e-05	8.89e-05	0.000272574	-0.000404891	-0.00129894	0.000100286	0.00126005	0.00267068	0.00011293	-0.00128224	0.00117884	0	-0.00391353	0.00585415	-0.00391582	-4.89e-05	-0.000678335	-2.79e-05	1.18e-06	0.000314422	0.000373284
BV711-A	-6.79e-05	-2.85e-05	0.000261849	7.89e-06	-4.29e-05	0.000621182	2.55e-05	4.03e-06	2.29e-05	-4.86e-05	-1.78e-06	0.000270522	-0.000663822	0.000785882	-7.3e-05	7.29e-05	-6.42e-05	4.66e-06	0.000106956	0	0.000107377	2.36e-05	0.000148907	0.000103223	4.17e-05	3.19e-06	-1.51e-05	-0.000223902
BV750-P-A	0.000178257	-0.000126793	5.1e-06	-5.11e-05	7.76e-06	-0.000108307	-8.47e-05	-1.14e-05	1.15e-05	-1.93e-05	3.11e-05	5.48e-06	-0.00133007	0.00107786	1.87e-05	-3.03e-05	-7.17e-05	1.28e-05	-2.78e-05	-4.51e-05	0	-0.000502668	3.62e-05	-1.13e-05	1.31e-05	1.53e-05	-6.02e-05	9.51e-06
BV786-A	1.63e-05	-5.8e-05	4.67e-05	2.81e-05	1.16e-05	0.000146922	-0.000304443	0.000477404	7.21e-05	-5.74e-05	-1.68e-05	0.000111754	-0.000817045	-0.0117129	-0.00999904	-7.48e-05	-9.66e-05	4.13e-05	-0.000166009	-0.000158193	-0.00444554	0	9.11e-06	-1.32e-05	2.37e-05	1.33e-05	1.27e-05	-2.99e-05
BYG584-A	4.38e-05	5.79e-06	3.8e-05	0.000520243	-8.42e-05	-0.000482875	0.000109336	-4.32e-05	2.35e-05	0.00171756	0.000344287	-0.000671576	4.04e-05	-1.76e-05	2.73e-05	4.94e-07	-8.47e-05	-0.000446529	0.000297247	0.00021828	7.01e-05	-9.99e-05	0	0.000328404	-2.66e-05	3.89e-06	-0.0011661	0.000178373
BYG670-A	0.000919802	-3.63e-06	8.69e-05	4.33e-05	-0.00100087	0.000708921	6.73e-05	-3.49e-05	-1.05e-05	-6.9e-05	0.000106904	0.00284503	-1.37e-05	0.000157976	-0.000190313	1.09e-05	0.000251706	-0.00029034	0.000977445	-0.000817664	0.000387379	-0.000154185	0.000309672	0	-5.08e-05	2.2e-05	-1.26e-05	-0.000408154
BYG790-A	9.78e-05	-8.7e-05	2.67e-05	-0.000139879	-3.94e-05	-0.000312782	0.00170732	2.59e-05	-5.67e-06	-4.47e-05	2.95e-05	5.23e-05	7.22e-05	-0.0005102	9.7e-05	4.85e-05	-0.00025976	7.54e-05	8.96e-06	0.000137122	0.000176933	-4.15e-05	0.000241708	7.22e-05	0	1.46e-05	9.51e-05	2.55e-05
FITC-A	0.000416316	4.75e-05	-8.29e-05	-0.000406562	6.21e-05	0.000931098	-0.00010024	7.29e-05	0.00104952	-0.000358378	-0.000175879	0.000150703	0.000408155	9.86e-05	-1.74e-05	-0.000505154	-0.000721768	0.00114124	-0.000446733	-9.66e-05	-0.000195568	-0.000371347	0.000303925	-0.000427477	-3.61e-05	0	0.00019837	-0.000175564
PE-CF594-A	-0.000914679	3.11e-06	2.35e-05	-0.0009314	0.000467692	-0.000102312	-0.000118074	1.6e-05	3.72e-06	0.000174943	-3.36e-05	0.00111093	6.83e-06	-9.31e-05	7.51e-06	1.38e-05	-0.000287729	0.000741828	-0.000460914	-6.92e-06	-5.76e-05	2.78e-05	-0.000776219	0.000159801	0.000159644	2.09e-05	0	-8.91e-05
PE-Cy5.5-A	-0.000116569	5.98e-05	-3.77e-05	7.08e-05	0.000129453	-0.00223149	0.000831817	-1.96e-06	5.94e-06	6.77e-05	5.88e-05	0.000980528	3.51e-05	0.000268901	-4.19e-05	2.3e-05	-7.44e-05	-0.000102083	0.000262681	0.00138019	2.28e-05	-0.000237849	-0.000829081	0.000157657	-0.00037299	-2.95e-06	-0.000181945	0
AutoSpill initial
	APC-A	APC-H7-A	APC-R700-A	BB630-A	BB660-P-A	BB700-P-A	BB790-P-A	BUV395-A	BUV496-A	BUV563-A	BUV615-P-A	BUV661-A	BUV737-A	BUV805-A	BV421-A	BV480-A	BV570-A	BV605-A	BV650-A	BV711-A	BV750-P-A	BV786-A	BYG584-A	BYG670-A	BYG790-A	FITC-A	PE-CF594-A	PE-Cy5.5-A
APC-A	0	3.26539e-05	7.49928e-05	5.71802e-07	-4.48728e-05	-0.000274739	4.59974e-05	-8.04439e-06	2.41404e-05	-8.88237e-06	1.98429e-05	0.000560059	6.83823e-05	0.00011609	-5.93985e-06	1.70777e-05	4.23823e-05	-4.05201e-05	0.00031061	0.000258032	0.000211689	-0.000109265	-6.58212e-05	0.000252319	-2.337e-05	3.59922e-06	4.86162e-05	0.000105017
APC-H7-A	0.000328429	0	0.00055066	-0.000296302	-0.000163133	-0.00372127	0.00179372	-0.00027467	-1.97258e-05	-0.000754632	0.000436911	-0.00262956	1.50025e-05	0.00466935	0.00062661	8.4956e-05	0.000475603	1.89172e-05	0.00191486	0.00286512	-0.00115055	-0.000992212	-0.00128387	0.00174021	0.000265663	-2.65433e-05	0.000847745	0.00117423
APC-R700-A	0.000337042	9.9742e-05	0	1.05154e-05	0.000129198	-0.00108125	0.000116745	-2.55613e-05	1.29527e-06	3.83436e-05	8.22435e-05	0.000396117	0.00188456	-0.000354823	-3.57849e-06	2.41424e-05	5.23933e-05	-6.44357e-05	0.000230219	0.000896989	0.000444017	-0.000396579	-0.00032924	-0.000403649	-6.25727e-05	8.31172e-06	5.02081e-05	0.000523892
BB630-A	6.96818e-05	-8.98529e-06	2.2857e-05	0	-0.000136303	0.000265884	-5.21998e-06	3.09216e-05	2.1091e-05	9.21905e-05	-0.00217811	0.000694885	0.000181843	0.000299936	-7.26423e-05	5.51328e-05	0.00068657	0.0002944	0.00123401	-0.00106597	0.00089524	-0.000310051	-4.06925e-05	-4.15409e-05	1.15112e-05	3.96738e-05	0.000502985	7.79909e-05
BB660-P-A	0.000892034	3.60838e-05	7.14262e-05	0.000102517	0	0.000667559	-5.92814e-05	2.96233e-05	3.36174e-05	-2.99592e-05	1.97824e-05	-0.00593736	0.000564822	0.00032018	5.63671e-05	6.4019e-05	5.42402e-05	8.48828e-06	0.000377346	4.68756e-05	0.000632179	-0.000270858	1.94973e-05	-5.66219e-05	2.22952e-05	5.71345e-05	-9.52023e-05	5.48728e-05
BB700-P-A	0.00213364	-0.000294357	0.00013368	0.000228531	-0.00200399	0	-0.00419606	1.08987e-05	-0.000196016	5.53402e-05	8.54917e-05	0.000424952	-0.000650015	0.00281376	-0.000277306	0.000393663	0.00109157	-0.000532129	0.00122445	-0.0110621	0.00284306	0.000813798	0.00148287	0.00238134	0.00113442	0.000251016	-0.000243858	-0.00447559
BB790-P-A	-0.000880933	2.46363e-05	-6.83197e-05	0.000147661	0.000407374	0.000912457	0	-1.89895e-06	-6.3515e-05	0.000468307	0.00013788	-7.8675e-05	9.49296e-05	0.00052726	-0.000147114	9.75157e-05	0.000783501	-0.000549324	-0.000181094	-0.000758634	0.000789532	-8.35834e-05	-0.000226977	0.000312196	2.11193e-05	0.00010539	-0.000252268	-0.000102122
BUV395-A	-0.0001296	-2.5237e-05	4.84389e-06	2.13143e-05	-2.39761e-05	0.000153709	-1.20691e-05	0	5.4189e-05	0.000210698	0.000112023	0.000249448	4.5254e-05	0.00013372	0.000208603	7.0545e-05	4.18385e-06	-8.89627e-05	-8.00087e-05	0.000101382	3.89972e-05	7.67222e-05	-4.97184e-05	0.000141383	7.27525e-05	3.76006e-05	-0.000136472	-1.86775e-05
BUV496-A	2.54575e-05	5.51859e-05	-7.99224e-05	0.000130853	3.72499e-05	-0.000207167	0.000200455	0.000343136	0	-0.000651482	5.08703e-05	0.00182666	0.000457139	0.000701956	0.000298396	0.000247988	-0.000610686	0.000250664	-6.16826e-05	0.00038206	6.5396e-05	0.000209421	9.87587e-05	-8.84666e-05	-7.87275e-05	0.000391629	-0.000120706	2.69974e-05
BUV563-A	4.50931e-05	-1.02299e-05	1.8853e-05	-8.01283e-05	2.88991e-07	-0.000185529	5.05271e-06	6.61053e-05	1.88748e-05	0	-4.26595e-05	0.000150619	3.5605e-05	0.000165165	5.20115e-05	5.54078e-05	-0.0004158	0.000259199	8.7977e-05	6.55315e-05	1.34649e-05	-0.000112851	0.000503284	2.34908e-05	1.99183e-05	4.61398e-05	0.00017148	6.59481e-05
BUV615-P-A	2.64585e-05	1.07525e-05	2.53534e-05	-0.000179175	-5.30346e-05	-0.000473199	3.18536e-05	1.41702e-05	1.17629e-05	0.000317426	0	5.21971e-05	-1.22234e-06	5.85386e-05	-5.59669e-05	1.38718e-05	-1.40789e-05	7.15514e-05	-4.10878e-05	0.000274263	-1.6847e-05	-6.21646e-05	-0.000373702	-2.71133e-05	-4.08077e-06	1.69502e-05	0.000931095	0.000187173
BUV661-A	0.000170859	-8.95284e-06	8.0078e-06	9.17749e-06	-4.18629e-05	3.06576e-05	2.25803e-05	1.11828e-05	-2.52111e-06	8.66368e-06	1.98834e-05	0	4.70912e-05	9.06001e-05	2.12792e-05	3.49525e-06	6.10975e-06	-1.51818e-05	4.76318e-05	-4.19243e-05	3.99991e-05	-2.8289e-05	9.99994e-06	0.000135994	-3.40103e-06	1.66388e-06	-4.91946e-06	-2.41359e-05
BUV737-A	-9.12553e-05	5.80916e-05	0.000105068	-4.37697e-06	1.16451e-05	6.4166e-05	0.000132215	1.34148e-05	4.79306e-08	-1.63007e-05	2.40847e-05	5.78798e-05	0	0.000279815	5.09521e-05	1.40642e-05	-1.52882e-05	-1.15666e-05	-2.47111e-05	-3.61768e-05	0.000126627	-0.000297129	6.22609e-07	2.31584e-05	-1.50864e-05	3.30401e-06	-7.59595e-06	-2.79335e-06
BUV805-A	-2.54156e-05	3.48234e-05	1.53321e-06	4.91857e-06	1.22346e-05	-7.23759e-05	2.54878e-05	6.42123e-05	2.24201e-08	3.43577e-05	6.88768e-05	2.31423e-06	2.99349e-05	0	6.28822e-05	2.53764e-05	2.12223e-05	-4.93586e-05	-1.6148e-05	5.46409e-05	4.14176e-05	-8.44623e-06	-2.70846e-05	8.24706e-06	4.57865e-06	8.27646e-06	-6.62107e-07	3.02001e-05
BV421-A	1.61915e-06	3.79209e-07	1.39584e-06	6.30817e-06	1.40565e-07	-1.41299e-05	1.04131e-06	2.22332e-05	-6.67148e-06	5.40058e-05	1.3852e-05	-1.79439e-05	-1.27008e-06	5.07128e-06	0	3.58764e-05	1.13892e-05	9.79292e-06	7.87341e-06	1.59024e-05	-6.00016e-06	-2.61937e-06	-1.22858e-05	-1.18704e-06	-2.1821e-06	2.2334e-06	-1.05943e-05	6.07775e-06
BV480-A	-1.99827e-06	1.21737e-06	1.92216e-06	0.000190427	-1.21925e-05	0.000168588	-2.85301e-05	-2.91115e-05	0.000537944	-0.000514622	0.000951844	-0.000332326	9.30292e-05	0.000135799	-2.61494e-05	0	0.000589034	-0.000535961	0.000495823	0.000131935	0.000107553	0.000103491	0.000164154	6.40984e-05	2.27812e-05	4.73283e-05	-0.000731993	-3.00767e-05
BV570-A	-4.40091e-05	-3.2944e-07	9.39187e-06	-0.000214393	7.82257e-05	4.25661e-05	-3.3585e-05	2.61658e-05	-1.19767e-05	0.00049717	4.97557e-05	-0.000612288	1.9931e-05	0.000122328	8.13577e-05	1.24365e-05	0	0.000660894	0.000171975	-0.000147297	0.000151125	4.96371e-05	0.000299373	3.68189e-05	5.43748e-05	1.7664e-05	0.000691691	-0.000113969
BV605-A	3.62209e-06	-7.76843e-06	-5.84896e-05	0.000738318	-8.35359e-05	8.95497e-05	1.12624e-05	9.99963e-06	5.19833e-05	0.000315282	0.000686763	-0.00031041	0.000115852	-5.8066e-05	0.000461387	-8.14418e-06	-0.000236153	0	0.000429041	2.77716e-06	0.000231033	0.000165277	0.000507188	0.000303986	1.42313e-05	-9.59027e-06	-0.00278399	3.05972e-05
BV650-A	0.000279441	2.08744e-05	1.35513e-05	3.67526e-05	-4.08139e-05	-8.62347e-05	2.74196e-05	2.52359e-05	0.000185144	-8.87597e-05	0.000281872	0.00179287	-0.000612854	0.000557092	0.00123362	-2.99806e-05	-0.000140827	-7.502e-06	0	0.000316566	0.00122808	-0.00106469	0.000103537	0.00013688	3.28795e-05	2.52621e-06	-4.1268e-05	4.6269e-05
BV711-A	4.16283e-05	-2.04699e-05	2.21416e-05	4.48598e-06	1.22221e-05	0.000183558	-5.25049e-05	-7.85403e-06	2.08957e-05	1.91051e-06	1.09892e-07	0.000117652	0.000288255	0.00018853	6.42752e-05	1.2977e-05	-1.29907e-05	6.06443e-06	5.00451e-05	0	0.000500917	-0.000261588	3.55891e-05	8.22499e-07	2.38854e-05	4.72773e-06	-1.04708e-05	-5.61084e-05
BV750-P-A	1.0607e-06	1.22949e-05	-5.87905e-05	3.13168e-05	8.9497e-06	-0.000195081	1.4373e-06	-1.29722e-05	-7.04172e-07	1.02705e-05	1.83938e-05	-1.10144e-05	0.00019446	0.00031118	0.000184158	-5.73489e-07	3.01309e-05	-2.39096e-05	1.28253e-05	0.000256603	0	9.60458e-05	-1.2511e-05	4.61586e-07	6.94395e-06	4.73818e-06	-6.90869e-06	4.11122e-05
BV786-A	-1.34634e-05	1.95203e-05	-1.11289e-05	8.64476e-07	1.67e-05	-8.01269e-05	7.59752e-06	2.02954e-05	8.63533e-05	-5.63937e-05	9.69715e-06	-1.01498e-05	0.000109068	0.000473851	0.000197595	-1.1664e-05	-7.94535e-05	-1.07299e-05	5.33171e-05	4.20102e-05	0.000212381	0	1.59787e-05	-2.25876e-05	1.82576e-05	2.45742e-06	9.40218e-06	1.20959e-05
BYG584-A	-3.21255e-05	-2.83864e-06	9.31492e-06	2.50869e-05	1.53164e-05	-5.44888e-05	2.04646e-05	-1.18003e-06	1.44616e-05	-2.38612e-05	0.00026995	-0.000200786	4.70686e-05	5.9538e-07	5.75775e-06	1.27166e-05	-4.82449e-05	6.85419e-05	7.29025e-05	8.69229e-06	3.27706e-05	-4.74169e-05	0	8.90814e-05	5.38933e-06	1.92947e-05	5.67108e-05	5.01665e-06
BYG670-A	0.000284739	-2.60228e-07	-1.61796e-07	-7.94209e-06	8.65032e-05	0.00027875	3.84975e-05	3.89534e-07	2.34337e-06	-7.19219e-06	2.93184e-05	0.000215146	0.000128342	9.34935e-05	-3.13481e-05	4.41207e-06	4.1948e-05	-4.29479e-05	0.000155329	-0.000270303	6.28293e-05	-0.000110379	3.54046e-05	0	-8.19197e-06	4.09628e-06	3.21579e-05	3.50963e-05
BYG790-A	-8.36076e-05	3.13527e-05	1.83639e-05	-1.75462e-05	6.16734e-06	-7.52707e-06	0.000378775	3.3297e-06	-9.41994e-06	-2.33714e-05	6.39727e-05	2.55331e-06	-2.15149e-05	0.00035875	0.000201923	6.38396e-05	3.46532e-06	-3.39254e-05	1.0194e-05	-4.30818e-05	0.00061998	-0.000484597	3.05e-05	2.76133e-05	0	4.34568e-05	-2.21352e-05	3.37748e-05
FITC-A	-0.000161431	5.42418e-06	7.27508e-05	0.000307756	0.000277829	3.47778e-05	3.6352e-05	-1.69242e-05	0.000161242	0.000622836	-0.000116857	0.000748862	-4.41783e-05	5.70513e-05	0.000185967	0.000498662	0.000335694	-0.000136447	-6.29891e-05	0.000236926	-0.000452724	-6.51724e-05	6.40762e-05	-0.000139801	4.78145e-05	0	2.03653e-05	-6.47471e-05
PE-CF594-A	-0.000120803	-2.1813e-08	-6.99116e-06	-0.00027871	-1.51978e-05	2.29673e-06	1.71413e-05	1.59271e-05	2.12874e-06	7.93264e-05	-0.000253746	0.000543789	9.13464e-05	2.02815e-05	-1.41071e-05	1.72327e-05	-0.000189394	0.000389145	-8.12005e-05	-4.66608e-05	9.10496e-06	-3.56602e-05	7.81008e-05	0.00011822	1.21126e-05	2.04501e-05	0	6.32477e-06
PE-Cy5.5-A	0.000286365	8.2534e-06	0.00014691	-7.16833e-06	-7.96441e-05	0.00178953	6.06725e-05	4.09162e-06	4.06293e-06	3.04181e-05	3.41172e-05	-0.000730067	-0.000646005	0.000683614	3.24987e-05	2.41717e-05	2.67802e-05	8.90607e-06	-4.92781e-05	-0.000886884	-0.000354472	0.000344654	2.33469e-05	-8.79442e-05	3.19501e-05	2.66239e-05	0.000346493	0
AutoSpill final
	APC-A	APC-H7-A	APC-R700-A	BB630-A	BB660-P-A	BB700-P-A	BB790-P-A	BUV395-A	BUV496-A	BUV563-A	BUV615-P-A	BUV661-A	BUV737-A	BUV805-A	BV421-A	BV480-A	BV570-A	BV605-A	BV650-A	BV711-A	BV750-P-A	BV786-A	BYG584-A	BYG670-A	BYG790-A	FITC-A	PE-CF594-A	PE-Cy5.5-A
APC-A	0	-8.93848e-10	1.32279e-09	-5.55156e-11	-1.14442e-10	1.05651e-09	4.77998e-11	3.32471e-10	-1.76363e-10	2.21678e-10	-5.87031e-10	-4.29457e-08	-5.22864e-10	2.66717e-10	-9.17488e-10	6.5275e-10	-1.35201e-10	-4.44108e-10	6.67535e-10	2.06389e-09	2.40753e-10	-1.00363e-10	2.23061e-10	-2.14454e-10	2.97034e-10	2.2676e-10	1.30363e-09	-6.38055e-10
APC-H7-A	1.28313e-05	0	1.61885e-06	5.02365e-08	-6.42232e-07	9.33765e-07	-1.07091e-06	1.04982e-07	1.39059e-07	1.38029e-07	-3.6405e-07	6.12914e-07	-2.60379e-07	-1.81605e-06	2.88748e-07	3.47391e-07	-2.90776e-08	1.19025e-07	2.84452e-08	-1.94592e-06	1.22958e-06	2.69264e-07	4.47974e-08	2.22872e-06	6.68114e-07	3.07021e-07	1.37823e-07	-4.12662e-07
APC-R700-A	-1.19443e-08	2.72126e-09	0	2.85027e-10	3.25437e-09	1.72786e-08	8.94583e-09	-4.62362e-09	2.74099e-09	1.62645e-09	3.78108e-09	4.23006e-08	1.47177e-07	-3.50636e-08	-9.88765e-09	1.1902e-09	6.33127e-09	-6.88468e-09	1.48166e-09	6.24187e-08	-7.13131e-08	-8.52519e-09	1.41923e-09	-3.53367e-09	-5.8517e-09	-6.59458e-10	-1.65744e-08	-4.52949e-09
BB630-A	9.5412e-10	-1.95224e-09	-7.02464e-09	0	-3.58316e-10	9.19207e-09	-3.50217e-09	-1.51082e-09	3.41828e-09	-6.10246e-09	4.91238e-08	-1.38659e-06	4.97298e-08	9.69502e-10	4.90286e-09	-1.06746e-09	-1.94071e-08	-6.48113e-07	-9.78548e-09	-1.35711e-08	7.71905e-09	1.36642e-08	1.36155e-08	1.05202e-08	2.75404e-09	4.41255e-09	1.21129e-07	-6.43759e-09
BB660-P-A	8.21483e-08	1.35968e-09	-3.87604e-11	8.62118e-09	0	-4.89781e-07	1.19755e-08	-6.64302e-09	1.22619e-09	3.87911e-09	-8.24997e-10	3.97242e-06	-6.5025e-09	7.02524e-09	-7.93702e-09	3.97435e-09	2.5463e-08	-3.46548e-09	2.18023e-09	2.03818e-07	-2.92291e-08	1.68778e-08	-2.00323e-08	-2.36857e-08	1.01529e-09	6.51976e-09	-1.98412e-08	1.20938e-08
BB700-P-A	-1.68456e-08	-4.22927e-09	-6.86052e-08	5.20567e-09	8.02643e-08	0	4.91138e-07	-2.76971e-08	-2.16285e-08	-1.912e-08	6.24252e-08	-4.03932e-07	1.0294e-07	-2.17418e-07	-3.6454e-07	7.80295e-09	2.38705e-07	-1.68911e-07	5.50179e-07	3.07155e-06	-1.21237e-06	3.02352e-07	-1.15751e-07	-1.078e-08	-3.49918e-08	5.28344e-09	-7.44017e-08	3.18637e-07
BB790-P-A	-5.45435e-08	3.50744e-10	-3.22635e-09	-3.64247e-10	1.25193e-08	-5.4646e-09	0	1.9924e-09	-2.04882e-09	2.8507e-10	-7.10399e-10	-8.6542e-09	1.03641e-09	1.44232e-08	6.07014e-09	2.19979e-09	3.43109e-08	1.24685e-09	-1.39086e-08	-1.38256e-08	-4.82264e-08	4.94e-08	-2.63659e-09	-3.62127e-09	-7.43322e-09	1.06323e-08	-7.0664e-08	-2.85698e-10
BUV395-A	4.83903e-09	-1.77878e-08	-3.13898e-08	-3.23578e-09	6.98597e-10	9.73459e-09	-1.84747e-08	0	-1.2973e-07	1.20182e-07	-8.21532e-08	1.10254e-07	-4.83616e-09	6.30675e-09	3.13852e-08	9.40445e-08	-4.65179e-08	1.79276e-06	-1.63796e-08	3.13888e-08	-3.216e-08	4.11479e-08	-1.5688e-08	-5.44929e-08	1.29569e-08	3.22868e-08	3.88886e-08	3.78627e-09
BUV496-A	-1.39956e-06	2.00747e-07	2.14012e-07	-1.98589e-06	-1.05584e-07	2.79567e-06	-1.07323e-06	8.21981e-06	0	4.16814e-05	2.32744e-05	-1.03912e-05	-1.34126e-05	1.66711e-06	1.21243e-05	2.47198e-06	-4.08636e-07	2.41134e-07	5.44539e-07	-3.24598e-06	5.54952e-07	1.22882e-06	-4.75346e-07	2.19547e-06	-1.19764e-06	-6.36078e-06	-9.45711e-06	-6.44962e-07
BUV563-A	-3.71749e-07	7.02316e-07	-2.2796e-07	-3.65157e-06	-3.15227e-06	8.94156e-06	-2.38088e-07	2.01268e-06	-9.635e-07	0	-7.27159e-06	1.508e-05	-1.19147e-06	-2.52011e-07	3.00069e-06	4.14017e-06	-3.06136e-06	6.31951e-07	1.66223e-06	-5.33993e-06	-2.65777e-07	2.73464e-06	3.05128e-05	4.44827e-06	-1.1793e-07	2.03462e-06	-1.6893e-06	-3.31238e-06
BUV615-P-A	-2.73024e-10	-1.34263e-10	5.14542e-11	3.29918e-08	-1.74188e-09	1.37905e-08	-4.50718e-10	-1.15336e-09	-8.2139e-10	-9.22758e-09	0	-8.99813e-06	-1.68486e-10	-7.08314e-10	2.75888e-09	3.75587e-09	5.33655e-09	-6.02687e-08	1.87881e-09	-1.52252e-09	5.40657e-10	8.21959e-10	1.17818e-08	2.91841e-09	-5.47938e-11	2.78245e-09	-2.00457e-05	1.56003e-09
BUV661-A	-1.96024e-09	-2.2066e-11	-4.89879e-11	1.03045e-10	-1.55967e-10	1.14384e-11	-1.70315e-10	-2.8361e-10	9.47919e-12	-2.49388e-10	8.93936e-10	0	4.599e-10	4.7072e-11	-4.01443e-10	-2.31908e-11	2.40488e-10	-6.71209e-10	-4.58425e-10	8.21833e-11	1.54848e-10	-3.17765e-10	1.06196e-09	4.23964e-10	3.78609e-11	3.97661e-10	-3.64528e-10	6.75248e-11
BUV737-A	9.39584e-09	-2.02478e-09	-5.56714e-09	8.46299e-10	-6.28667e-10	-1.56896e-10	-9.85873e-09	-1.95683e-09	3.75306e-10	-2.06412e-09	-2.0251e-09	4.22598e-10	0	-1.14647e-08	1.85117e-09	1.28245e-09	-1.18461e-09	7.30268e-10	-2.08569e-09	7.69568e-09	-6.70364e-09	1.02861e-09	-1.0545e-09	-6.81374e-10	1.06225e-09	-2.14871e-10	-4.34544e-09	6.0268e-10
BUV805-A	5.05189e-09	-4.69641e-09	-8.73361e-10	8.04165e-10	-2.36375e-09	1.50769e-07	-4.9487e-09	-4.65352e-08	8.02188e-09	-1.7167e-09	-1.63001e-09	3.022e-09	-2.77891e-09	0	1.12633e-08	2.07946e-08	-4.53794e-10	-9.26572e-09	1.20222e-08	-3.62551e-08	2.08241e-08	-1.27189e-08	1.18694e-09	-3.66705e-10	6.32524e-11	5.5651e-09	3.16143e-09	-3.57376e-09
BV421-A	-1.3979e-10	2.42921e-11	9.57289e-11	-2.98984e-10	1.31052e-10	3.48902e-10	-5.08529e-10	2.16816e-09	-1.24163e-09	4.52542e-11	2.16459e-09	-4.33285e-09	-4.79896e-10	3.05734e-10	0	5.62089e-10	-5.32368e-10	6.94696e-11	-2.35194e-11	-7.41486e-10	-1.19717e-11	5.38125e-10	5.04438e-10	7.35467e-10	6.55748e-11	-5.68634e-10	-1.04952e-09	-2.89737e-10
BV480-A	-1.62755e-08	1.76891e-09	2.25136e-09	-4.41209e-09	-1.30501e-08	2.27417e-08	9.17534e-10	8.47508e-08	6.35836e-08	-1.29382e-07	9.17111e-08	7.41221e-08	-4.39646e-08	5.57935e-08	-9.738e-09	0	4.89024e-08	-1.8511e-08	1.44176e-08	8.65811e-10	3.48837e-08	1.67584e-08	4.67702e-08	1.57633e-08	-1.45816e-09	4.1113e-09	-2.56662e-08	-9.84229e-09
BV570-A	5.60543e-12	-2.39423e-09	1.16825e-10	-1.42885e-08	6.31338e-09	1.03808e-08	-8.53473e-10	2.90357e-09	1.84408e-09	-2.08841e-07	4.84314e-08	-1.95523e-08	1.19996e-09	1.66529e-09	1.5595e-09	2.00359e-08	0	-3.91971e-08	1.37221e-08	-1.93773e-08	7.16052e-09	-8.09727e-09	-1.57994e-07	-9.52591e-09	3.72412e-10	-1.60269e-09	-4.28198e-08	4.92137e-09
BV605-A	-6.49226e-11	-1.20433e-09	-1.16906e-11	1.49972e-08	1.83749e-09	-2.67093e-09	-2.52459e-10	-6.79895e-09	-8.20702e-10	-1.12349e-08	-7.51817e-07	3.60105e-06	5.50582e-09	-8.63527e-10	-1.28355e-08	6.05343e-10	-5.37966e-07	0	4.77425e-09	-6.15501e-09	-2.36078e-09	-9.9932e-09	-5.86662e-08	-4.27602e-09	-1.05878e-09	1.28378e-09	-3.75729e-08	7.35678e-09
BV650-A	-1.38498e-08	-6.05966e-10	3.06447e-09	2.59901e-10	9.73355e-10	5.46708e-09	-9.70423e-11	-3.68424e-09	3.93047e-10	-1.59167e-08	7.46139e-09	-1.07073e-05	3.39068e-08	2.8324e-09	-2.88595e-07	1.01161e-09	4.06021e-08	-3.54488e-08	0	-3.73216e-07	6.37778e-08	-1.46196e-08	-1.74163e-09	-1.24508e-09	5.08583e-10	5.66704e-09	6.79187e-09	-5.85992e-10
BV711-A	8.60749e-10	2.37441e-10	1.81809e-10	-8.72999e-11	-3.04194e-11	-4.7674e-09	6.75528e-11	2.56205e-10	3.36458e-11	-8.61039e-10	-9.48606e-10	-2.99957e-09	-8.95783e-10	-6.90929e-10	-3.15386e-10	7.67082e-11	-1.54049e-10	5.05398e-10	-6.86315e-10	0	-1.99152e-07	6.9327e-09	-6.62931e-10	-2.40053e-10	-1.52731e-10	4.72824e-11	-6.1626e-10	1.03947e-09
BV750-P-A	-1.7699e-09	-2.58249e-11	-1.69396e-10	9.96628e-11	4.82311e-11	1.30159e-09	-1.98313e-10	7.83371e-11	-8.56773e-11	-3.18753e-09	-7.33094e-11	-8.75441e-10	1.91313e-09	-4.54312e-10	-5.24365e-09	-6.14494e-11	-4.00924e-10	2.86202e-10	-8.70866e-10	5.26969e-09	0	-4.48349e-06	-2.28681e-10	4.24334e-11	-2.02153e-11	1.02997e-10	9.56105e-11	-1.90829e-10
BV786-A	-1.7358e-09	2.55499e-10	7.21755e-11	1.00742e-10	-4.6078e-12	-2.6292e-09	1.27778e-10	-1.28058e-09	4.75323e-10	-1.13812e-09	-4.20075e-09	2.50067e-10	-8.81859e-09	-1.93773e-07	3.1809e-08	-1.91263e-10	-1.4955e-10	-1.04575e-09	2.99033e-10	-4.0324e-09	-1.08149e-07	0	-4.76453e-10	-2.49904e-09	3.84687e-10	1.76043e-09	5.5264e-09	3.42421e-10
BYG584-A	-4.01561e-09	3.89255e-09	-1.19604e-09	-2.21694e-08	-2.02019e-08	5.19371e-08	-1.42741e-09	-2.57396e-09	-1.65512e-09	-1.3367e-08	-3.04222e-08	1.35182e-07	-9.90633e-09	-1.46624e-09	1.61556e-08	2.92883e-08	-1.36527e-08	5.51069e-10	8.13213e-09	-3.94853e-08	-6.75055e-10	1.53911e-08	0	1.06784e-08	-5.72736e-10	9.63633e-09	-2.05739e-08	-2.68428e-08
BYG670-A	2.91173e-07	6.449e-12	1.20323e-10	2.96641e-10	4.17082e-09	-2.54978e-08	1.90055e-10	-7.14331e-10	1.38702e-11	-8.43335e-10	2.4009e-10	3.34691e-07	-1.08663e-09	4.35884e-11	-4.29099e-09	-4.26696e-11	7.97029e-11	6.11609e-10	2.19586e-09	-3.4082e-09	-7.8348e-09	1.05892e-09	2.08592e-10	0	8.68589e-11	7.78073e-11	-4.69759e-10	7.25298e-10
BYG790-A	-1.14112e-09	-9.05049e-10	4.71906e-10	-4.15696e-09	-1.90935e-09	2.4533e-09	5.81948e-08	-2.63925e-09	3.71579e-09	3.0664e-09	3.22648e-10	-7.77995e-09	4.89739e-09	4.36759e-08	-1.34262e-09	-1.0614e-09	-3.58874e-09	1.80933e-09	-2.48396e-09	-5.28327e-09	-4.44725e-09	-8.37983e-09	-6.37016e-09	-1.85202e-10	0	-6.1901e-10	4.09867e-09	-9.37173e-10
FITC-A	-6.95409e-09	4.98755e-09	1.19159e-08	-1.99942e-08	4.94691e-09	4.29782e-08	1.69844e-08	5.14972e-09	1.89484e-09	7.21971e-08	2.58728e-08	7.68466e-08	-2.34317e-08	3.29797e-08	5.90763e-08	1.46868e-08	-3.10642e-08	2.79279e-08	-1.12383e-08	1.65254e-08	3.92537e-08	2.3082e-08	-2.9116e-09	2.41364e-08	1.41418e-08	0	-5.35513e-07	-1.60116e-08
PE-CF594-A	-5.42973e-09	3.12161e-09	-1.72602e-09	4.2237e-08	7.65425e-09	3.77197e-08	7.01608e-09	-4.42613e-09	1.00568e-09	1.25324e-08	2.84204e-07	-5.84587e-08	-3.19517e-09	5.03551e-10	1.18684e-08	1.97767e-09	6.28937e-09	9.84065e-09	-7.66647e-09	-2.91198e-08	7.55834e-10	-3.53712e-09	4.81487e-08	-2.61669e-08	-4.41501e-09	-1.36326e-09	0	1.58643e-09
PE-Cy5.5-A	-4.41e-09	1.12698e-09	-2.42943e-09	-5.38228e-09	2.06155e-09	-2.03883e-07	-2.84198e-08	-1.40796e-09	-8.9776e-10	3.98547e-09	3.49623e-10	4.85436e-10	2.26734e-09	6.00155e-09	5.3958e-09	5.12867e-09	-8.07322e-10	3.34771e-09	3.07707e-08	5.44738e-08	2.50085e-08	-2.13294e-08	3.16986e-08	2.20179e-09	6.21413e-10	1.14896e-09	9.61192e-09	0

## Sheet: Figure 3h
Figure 3h
iter	scale	lambda	delta	delta.max	delta.change
0	linear	1	0.000686336	0.0110621	-1
1	linear	1	4.73197e-05	0.00101364	-0.900064
2	bi-exp	1	0.000511145	0.00710488	-1
3	bi-exp	1	8.97891e-05	0.00144129	-0.900042
4	bi-exp	1	2.00736e-05	0.000295439	-0.800049
5	bi-exp	1	6.20301e-06	8.31637e-05	-0.70005
6	bi-exp	1	2.58546e-06	4.16814e-05	-0.600051

## Sheet: Figure 4g
Figure 4g
	APC-A	APC-H7-A	BB630-A	BB660-P-A	BB700-P-A	BUV496-A	BUV615-P-A	BUV737-A	BUV805-A	BV421-A	BV480-A	BV570-A	BV605-A	BV650-A	BV711-A	BV750-P-A	BV786-A	BYG584-A	BYG670-A	BYG790-A	FITC-A	PE-CF594-A	PE-Cy5.5-A
APC-A	0	-0.00801516	1.42439	-0.191879	0.0156309	3.0263	2.72782	0.242654	0.1822	0.0154566	-0.263868	0.427967	-0.136836	0.311296	0.0810318	0.362646	0.0777981	-0.201918	0.289347	0.0714642	0.301626	-2.37977	0.0104567
APC-H7-A	0.378734	0	1.44189	-0.00572131	0.0112386	3.08018	2.7739	0.202131	0.166875	0.0251474	-0.275351	0.471808	-0.172839	0.346153	0.0830448	0.274049	0.0487877	-0.230343	0.145521	0.275882	0.239547	-2.37324	0.0498704
BB630-A	-0.182061	0.14994	0	0.11557	-0.0407731	2.84791	0.153359	0.0475662	0.131075	0.0203396	-0.342235	-0.0908185	0.115543	-0.140284	-0.00277847	0.128247	-0.0608845	0.00962191	0.245403	0.0825597	0.212489	0.379836	0.00389777
BB660-P-A	0.0604938	0.161731	1.28828	0	0.027241	3.34741	2.93509	0.138941	0.16627	0.0306972	-0.278201	0.328565	-0.107726	0.0684254	-0.0156986	0.171166	-0.0120622	-0.134025	0.0771681	0.0586978	0.292948	-2.45934	0.0424046
BB700-P-A	-0.0408185	0.0971212	1.38085	0.0105638	0	3.22734	2.88258	0.122995	0.00892285	0.0423168	-0.363503	0.335562	-0.117851	0.105738	-0.098437	0.0437536	-0.0388233	-0.160255	0.0249818	-0.0382736	0.260839	-2.45701	0.10216
BUV496-A	-0.015834	0.156428	1.0349	0.0104512	0.000932881	0	2.6419	0.183559	0.214509	0.025734	-0.100541	0.26845	-0.0690362	0.267175	0.118091	0.348919	0.0639995	-0.0290778	0.0585364	0.10851	0.230852	-2.03124	0.071782
BUV615-P-A	0.0543644	0.181816	-0.582156	-0.171209	-0.124275	3.08617	0	-0.0380137	0.140573	0.0322643	-0.245232	-0.171311	0.556021	0.197485	0.0278303	0.340682	-0.0131976	0.734501	0.383248	0.0754786	0.273227	0.628014	0.0744207
BUV737-A	-0.0591182	0.204714	1.24571	0.0420076	-0.0112863	3.09998	2.74348	0	0.238341	-0.00695777	-0.400739	0.383286	-0.18087	0.399634	0.110936	0.292259	0.0364694	-0.114257	0.0606856	0.0708571	0.194106	-2.20369	0.0888486
BUV805-A	-0.0393857	0.155427	1.24805	0.0499307	-0.00189456	3.16949	2.78313	0.217138	0	0.0208989	-0.257947	0.389591	-0.117429	0.34931	0.116519	0.333703	0.0986725	-0.110791	0.038343	0.0786295	0.232926	-2.2641	0.105806
BV421-A	0.00243893	0.169247	0.931153	0.0294098	-0.0101382	3.19694	2.70157	0.230559	0.231383	0	-0.429644	0.314724	-0.111469	0.311123	0.100246	0.38027	0.0389511	0.0683926	0.0425884	0.0973582	0.229716	-1.88587	0.0685714
BV480-A	-0.0295094	0.17337	1.49394	0.0592005	-0.00939709	2.88368	2.64264	0.248699	0.231641	-0.000828192	0	0.313336	-0.157159	0.354195	0.0901385	0.374269	0.0754168	-0.213229	0.0570088	0.0943561	0.239067	-2.36491	0.12045
BV570-A	-0.0249215	0.177751	1.08221	0.0511611	-0.00820729	3.32164	2.69292	0.213584	0.232305	-0.0132853	-0.400674	0	0.112405	0.192236	0.105455	0.31416	0.0654936	0.143905	0.0309189	0.106238	0.225089	-1.81506	0.0822892
BV605-A	0.00382415	0.15178	0.309984	-0.0349658	0.00166358	3.20988	1.33357	0.0395384	0.189192	0.0332326	-0.318044	0.217773	0	0.147432	0.00849375	0.211143	-0.0735519	-0.0627928	0.158716	0.105093	0.290521	-0.226116	0.0372375
BV650-A	-0.00874008	0.19525	1.42222	0.0150324	-0.00369319	3.02649	2.71456	0.0805525	0.167615	0.0123593	-0.464691	0.353642	-0.0996492	0	0.0631861	0.184011	-0.0206619	-0.17436	0.0912488	0.0690547	0.217575	-2.34519	0.0753849
BV711-A	-0.0307513	0.085229	1.39323	0.0480195	0.08806	2.91488	2.63123	0.5564	0.0708319	0.394989	-0.331131	0.428351	-0.153653	0.218417	0	0.13531	-0.0858565	-0.230874	0.0538632	0.0245953	0.267992	-2.32627	0.0689403
BV750-P-A	-0.0295979	0.110589	1.48882	0.0291016	-0.0213784	2.83986	2.61008	0.297528	0.0421635	0.0236194	-0.395406	0.454579	-0.174341	0.39325	0.108651	0	-0.0878566	-0.27603	0.0519012	0.0308086	0.256462	-2.32342	0.0918474
BV786-A	-0.023555	0.123813	1.45854	0.0383484	-0.0318803	3.06667	2.76677	0.118441	0.185834	2.14327	-0.311391	0.423361	-0.13832	0.320815	0.105498	0.161998	0	-0.223674	0.0542659	0.0511069	0.302021	-2.44211	0.122733
BYG584-A	0.000179552	0.152241	0.120398	-0.0057273	-0.0323274	3.12898	0.617114	0.132261	0.178099	-0.122384	-0.214435	0.662811	-0.291317	0.14399	0.087132	0.315676	0.0554396	0	0.0951026	0.0375915	0.276601	-0.0236588	0.0369887
BYG670-A	-0.0391377	0.0131738	0.789815	0.201566	0.0485117	3.11029	2.64901	-0.195384	0.0375031	0.100079	-0.183749	0.160713	0.103397	-0.306875	-0.00916186	0.213276	-0.0700034	0.12919	0	0.0562155	0.257201	-1.85077	0.19108
BYG790-A	-0.0588805	0.129099	1.2108	0.0531207	0.0267211	3.47474	2.99531	0.185921	0.167244	-0.0213163	-0.194299	0.362546	-0.113111	0.327756	0.079417	0.231025	0.0228523	0.396822	0.101928	0	0.320653	-2.28832	0.0364069
FITC-A	-0.00134036	0.171234	1.12733	0.029875	-0.0117956	2.99021	2.77582	0.252848	0.235	0.00677404	-0.398305	0.35712	-0.124041	0.337251	0.0995451	0.374154	0.0731353	-0.228884	0.0953478	0.0730032	0	-2.43791	0.102874
PE-CF594-A	-0.0728704	0.147298	0.137361	-0.0258813	0.029132	3.41235	-0.0688636	0.0124576	0.158051	-0.0195708	-0.190177	0.191692	-0.205793	0.159509	-0.0283365	0.205836	0.010248	0.0548399	0.307548	-0.054142	0.313312	0	-0.0044736
PE-Cy5.5-A	-0.0621273	0.160299	1.19551	0.0367792	0.219209	3.00428	2.69308	-0.224726	0.103102	0.0666781	-0.279701	0.360719	-0.0938012	-0.00853729	-0.184468	0.143749	-0.0896281	0.104811	-0.179208	0.22719	0.299196	-1.85271	0

## Sheet: Figure 4h
Figure 4h
	APC-A	APC-H7-A	BB630-A	BB660-P-A	BB700-P-A	BUV496-A	BUV563-A	BUV615-P-A	BUV737-A	BUV805-A	BV421-A	BV480-A	BV570-A	BV605-A	BV650-A	BV711-A	BV750-P-A	BV786-A	BYG584-A	BYG670-A	BYG790-A	FITC-A	PE-CF594-A	PE-Cy5.5-A
APC-A	0	-0.00809074	0.159746	-0.192478	0.0102974	0.41347	2.90073	0.252336	0.155165	0.152465	-0.0126628	0.270461	0.188732	0.0161201	0.160055	0.0558246	0.300422	0.0170051	0.0517394	0.286003	0.0752263	0.29725	-0.0702392	0.00970957
APC-H7-A	0.377207	0	0.152031	-0.015452	-0.000742653	0.380911	2.96351	0.220501	0.124692	0.162462	-0.00496158	0.249738	0.214866	-0.00996478	0.219675	0.0535177	0.235386	0.0412623	0.0429104	0.160144	0.276272	0.235359	-0.0486749	0.0506607
BB630-A	-0.189026	0.149947	0	0.123588	-0.0418709	0.260602	2.45864	0.035594	0.035993	0.115957	-0.00347709	0.186866	-0.107081	0.117623	-0.12669	-0.0026021	0.122328	-0.0717483	0.0256273	0.251682	0.0841021	0.208682	0.379808	0.00395574
BB660-P-A	0.0624574	0.161726	0.101586	0	0.0317486	0.280746	3.17706	0.164923	0.0974532	0.146179	0.0117771	0.274505	0.147417	-0.0140887	0.0650869	-0.0212513	0.154572	-0.0438403	0.0760137	0.0787374	0.0576596	0.287577	-0.0343929	0.0427148
BB700-P-A	-0.0400623	0.0979943	0.119976	0.0145884	0	0.266764	3.08826	0.165709	0.1165	0.0076259	0.0440608	0.249827	0.148367	-0.0124158	0.103977	-0.095908	0.0384466	-0.0403798	0.0596589	0.0243264	-0.0387343	0.256511	-0.00336985	0.100491
BUV496-A	-0.00184942	0.161425	0.0859674	0.00578123	-0.0100399	0	2.82263	0.0183289	0.127657	0.189614	0.0033915	0.228358	0.126752	0.0117787	0.180839	0.0904849	0.297742	0.0113477	0.0824632	0.0683934	0.107215	0.233613	0.0219672	0.0738391
BUV563-A	0.00174034	0.174162	0.149033	0.0319018	-0.0381612	0.411101	0	0.246309	0.125667	0.215367	0.0133928	0.206287	0.199148	-0.0180955	0.228736	0.0976474	0.300838	0.0270388	0.0510297	0.0768199	0.0989843	0.244642	-0.0701156	0.110069
BUV615-P-A	0.0431172	0.177049	-0.533981	-0.160303	-0.116887	-1.04176	1.77361	0	-0.036875	0.145571	0.00516393	0.266087	-0.157114	0.545071	0.111494	0.015295	0.301016	-0.0502004	0.81629	0.371543	0.0810147	0.270787	0.581409	0.0712637
BUV737-A	-0.0604846	0.203301	0.110228	0.0348975	-0.0179896	0.214528	2.9298	0.167642	0	0.241269	-0.0328288	0.166947	0.191158	-0.0412388	0.252831	0.0860035	0.255317	-0.00801194	0.0525165	0.0774887	0.0728814	0.192388	-0.013405	0.0900419
BUV805-A	-0.029048	0.154822	0.100947	0.0427823	-0.0201474	0.245148	3.00874	0.180326	0.132821	0	-0.00651679	0.249314	0.1713	0.0318133	0.218773	0.0889367	0.273562	0.0479813	0.076025	0.048839	0.0768721	0.229718	-0.0325226	0.107325
BV421-A	0.00873114	0.16953	0.0586716	0.0275141	-0.0211097	-0.00681701	2.84225	0.0708128	0.120021	0.185917	0	0.232929	0.130984	0.00506117	0.177901	0.068691	0.312157	-0.0283655	0.134993	0.0476198	0.0971405	0.226453	0.018497	0.0708789
BV480-A	-0.00992669	0.178969	0.110719	0.0485827	-0.0213526	0.328266	2.81025	0.167182	0.111718	0.168447	-0.0224751	0	0.142249	-0.0353018	0.178557	0.0521454	0.298005	-0.00494102	0.0263805	0.0806434	0.0930135	0.232135	-0.0364945	0.118048
BV570-A	-0.0197169	0.178685	0.0341629	0.0436944	-0.016513	0.112155	2.72577	0.0114218	0.108247	0.188414	-0.0425565	0.229086	0	0.246796	0.0613568	0.0781136	0.254844	0.00455422	0.268637	0.0480756	0.102189	0.222153	0.0811893	0.0822992
BV605-A	0.00870174	0.151721	-0.0322776	-0.0360526	-0.0015631	0.125752	2.80603	0.124538	-0.00459656	0.169234	0.0146057	0.253393	0.167454	0	0.140105	0.00701985	0.201776	-0.0854163	-0.0422813	0.168158	0.106618	0.284561	0.161353	0.0357962
BV650-A	-0.00402687	0.197278	0.0980736	0.00460687	-0.0182679	0.329084	2.95383	0.178821	0.0249744	0.134021	-0.0161307	0.235881	0.130747	0.0267784	0	0.0614977	0.168732	-0.0501256	0.0893611	0.106304	0.0682191	0.212978	-0.0126508	0.0768999
BV711-A	-0.0280892	0.0833123	0.123124	0.0411532	0.0792198	0.343293	2.80945	0.243817	0.56487	0.0684716	0.391458	0.218628	0.184425	-0.0133931	0.171253	0	0.135285	-0.083998	0.0431236	0.0643349	0.0248623	0.264474	-0.0598188	0.0691771
BV750-P-A	-0.0230516	0.107034	0.117984	0.0181907	-0.0323522	0.371878	2.75995	0.230956	0.29025	0.0413501	0.0116534	0.236738	0.175829	0.00793556	0.193761	0.104106	0	-0.087559	0.0494931	0.0662409	0.0330414	0.251199	-0.0407988	0.0937561
BV786-A	-0.0153378	0.124815	0.129608	0.0328947	-0.0446997	0.353705	2.96769	0.228716	0.100495	0.187865	2.14342	0.271634	0.196199	0.0024124	0.193564	0.0808771	0.153413	0	0.0455437	0.0712609	0.0525882	0.296856	-0.0563142	0.123318
BYG584-A	-0.0324614	0.162171	0.136394	0.00774201	-0.00206746	0.0130092	0.0462888	-0.134174	-0.0128694	0.136112	-0.160002	0.141956	0.642148	-0.240149	0.0386513	0.0853495	0.215015	-0.022713	0	0.0729713	0.0417906	0.277665	-0.172129	0.0286467
BYG670-A	-0.0391467	0.012918	0.0387313	0.200486	0.0441149	0.206319	2.95352	0.132141	-0.197576	0.030492	0.0941533	0.287235	0.0246285	0.148184	-0.305837	-0.0136486	0.209143	-0.0907465	0.16029	0	0.0565271	0.253875	0.000587287	0.191634
BYG790-A	-0.0582453	0.128625	0.130299	0.047936	0.0223361	0.224964	3.25985	0.17108	0.126837	0.161244	-0.0413111	0.243281	0.169539	0.00288172	0.20182	0.0527169	0.204936	0.0139001	0.551909	0.1112	0	0.317546	0.0111532	0.0366939
FITC-A	0.0102951	0.175634	0.0192207	0.0262655	-0.0203495	0.332914	2.87985	0.1576	0.131236	0.192414	-0.0308092	0.185216	0.133561	0.0216112	0.181619	0.0703409	0.302207	0.00167628	0.0636589	0.112898	0.0730159	0	-0.0211089	0.104424
PE-CF594-A	-0.0671825	0.149217	0.133559	-0.0269606	0.0293349	0.13435	2.78058	-0.274265	-0.0247954	0.127471	-0.0365997	0.250041	0.114528	-0.186407	0.124334	-0.0324102	0.184336	-0.0213424	0.0772572	0.313636	-0.0530468	0.308077	0	-0.00363186
PE-Cy5.5-A	-0.0516269	0.158189	0.106205	0.0326608	0.213019	0.228652	2.84277	0.194351	-0.238823	0.0882432	0.0509595	0.255051	0.146523	0.03369	-0.0684724	-0.192141	0.132638	-0.111206	0.126763	-0.187004	0.22602	0.296124	-0.0679935	0

[truncated: 6 more sheets: Figure 5a, Figure 5b, Figure 6f, Figure 6h, Figure S2a, Figure S2b]
